# Supplementary material for: A Generally Applicable Method for Disentangling the Effect of Individual Noncovalent Interactions on the Binding Energy
Source: Angew Chem Int Ed Engl. 2024 Dec 11;64(12):e202421922. doi: 10.1002/anie.202421922 (PMC11914957; doi:10.1002/anie.202421922)
Supplement: Supplementary file 2 — Supporting Information [file ANIE-64-e202421922-s003.xlsx]

## Sheet: TITLE
Supporting Information for
A Generally Applicable Method for Disentangling the Effect of Individual
Noncovalent Interactions on the Binding Energy
Ahmet Altun,[a] Isaac F. Leach,[b] Frank Neese,[a] and Giovanni Bistoni*[b]
[a] Max-Planck-Institut für Kohlenforschung, Kaiser-Wilhelm-Platz 1, D-45470 Mülheim an der Ruhr, Germany
[b] Department of Chemistry, Biology, and Biotechnology, University of Perugia, 06123 Perugia, Italy
*Email: giovanni.bistoni@unipg.it
DETAILED ENERGETICS AND HEAT MAPS
SHEET NAMES AND THEIR CONTENTS
All values in the LED matrices are in kcal/mol. Distances are given in Å. The "Denominator" term corresponds to
the denominator of w scaling factor for distributing electronic preparation to pairwise terms.
1. THE STRUCTURE AND DLPNO-CCSD(T)/LED PAIRWISE INTERACTION ENERGIES
FOR THE CYCLIC CONFORMER OF OF WATER TRIMER
WaterTrimer
A. DLPNO-CCSD(T)/aug-cc-pVTZ INTERACTION ENERGIES
B. DLPNO-CCSD(T)/aug-cc-pVQZ INTERACTION ENERGIES
C. DLPNO-CCSD(T)/CBS INTERACTION ENERGIES
D. OPTIMIZED CARTESIAN COORDINATES (Å) AT THE RI-MP2/aug-cc-pVTZ LEVEL
2. DLPNO-CCSD(T)/LED MATRICES FOR THE PRISM CONFORMER OF WATER HEXAMER
WaterHexamer-PRISM
A. HF/LED DECOMPOSITION
B. DLPNO-CCSD(T)/LED DECOMPOSITION with X=6
C. DLPNO-CCSD(T)/LED DECOMPOSITION with X=7
D. DLPNO-CCSD(T)/LED DECOMPOSITION with CPS(6/7)
E. LED HEAT MAPS AT THE DLPNO-CCSD(T)/CPS/CBS LEVEL
F. THE EFFECT OF BSSE
G. ORCA INPUT EXAMPLE FOR PERFORMING LED INTERACTION ENERGY COMPUTATION WITHOUT AND WITH BSSE CORRECTION
3. DLPNO-CCSD(T)/LED MATRICES FOR THE BOAT CONFORMER OF WATER HEXAMER
WaterHexamer-BOAT
A. HF/LED DECOMPOSITION
B. DLPNO-CCSD(T)/LED DECOMPOSITION with X=6
C. DLPNO-CCSD(T)/LED DECOMPOSITION with X=7
D. DLPNO-CCSD(T)/LED DECOMPOSITION with CPS(6/7)
E. LED HEAT MAPS AT THE DLPNO-CCSD(T)/CPS/CBS LEVEL
4. HFLD/LED MATRICES FOR THE DNA MODEL IN THE GAS PHASE
DNA-GP
A. LED MATRICES
B. LED HEAT MAPS
5. HFLD/LED MATRICES FOR THE DNA MODEL IN WATER
DNA-WATER
A. LED MATRICES
B. LED HEAT MAPS
6. HFLD/LED MATRICES FOR THE DIAD-COT CRYSTAL
CRYSTAL
A. LED MATRICES
B. LED HEAT MAPS
7. DLPNO-CCSD(T)/LED MATRICES FOR THE IMIDACLOPRID-BOUND RESISTANT nAChR
PROTEIN-IMIDACLOPRID
A. LED MATRICES
B. LED HEAT MAPS
8. DLPNO-CCSD(T)/LED MATRICES FOR THE NICOTINE-BOUND RESISTANT nAChR
PROTEIN-NICOTINE
A. LED MATRICES FOR THE NICOTINE-BOUND PROTEIN
B. LED HEAT MAPS FOR THE NICOTINE-BOUND PROTEIN
C. LED HEAT MAPS FOR THE IMIDACLOPRID-BOUND PROTEIN MINUS THE NICOTINE-BOUND PROTEIN
9. BSSE-CORRECTED DLPNO-CCSD(T)/LED MATRICES FOR THE OCTAHEDRAL ZINC-WATER COMPLEX
Zn-Water
A. HF/LED DECOMPOSITION
B. DLPNO-CCSD(T)/LED DECOMPOSITION with X=6
C. DLPNO-CCSD(T)/LED DECOMPOSITION with X=7
D. DLPNO-CCSD(T)/LED DECOMPOSITION with CPS(6/7)
E. LED HEAT MAPS AT THE DLPNO-CCSD(T)/CPS/CBS LEVEL
F. OPTIMIZED STRUCTURE WITH FRAGMENT LABELING AND CARTESIAN COORDINATES (Å) AT THE M06-2X-D3(0)/def2-TZVP LEVEL
10. BSSE-CORRECTED DLPNO-CCSD(T)/TightPNO/aug-cc-pVTZ/LED INTERACTION ENERGY TERMS FOR THE S66 BENCHMARK SET
S66
INTRA- AND INTER-FRAGMENT LED DECOMPOSITION
11. DISTANCE DEPENDENCE OF LED INTERACTION ENERGY TERMS AT THE DLPNO-CCSD(T)/TightPNO/aug-cc-pV5Z LEVEL FOR Ar2
Ar2
INTRA- AND INTER-FRAGMENT LED DECOMPOSITION
12. DISTANCE DEPENDENCE OF BSSE-CORRECTED DLPNO-CCSD(T)/LED INTERACTION ENERGY TERMS FOR A FRUSTRATED LEWIS PAIR (FLP)
FLP
A. HF/LED DECOMPOSITION
B. DLPNO-CCSD(T)/LED DECOMPOSITION with X=6
C. DLPNO-CCSD(T)/LED DECOMPOSITION with X=7
D. DLPNO-CCSD(T)/LED DECOMPOSITION with CPS(6/7)
E. OPTIMIZED CARTESIAN COORDINATES (Å) AT THE M06-2X-D3(0)/def2-TZVP LEVEL

## Sheet: WaterTrimer
THE STRUCTURE AND DLPNO-CCSD(T)/LED PAIRWISE INTERACTION ENERGIES FOR THE CYCLIC CONFORMER OF OF WATER TRIMER
The first entries in the following tables correspond to the equilibrium geometry.
A. DLPNO-CCSD(T)/aug-cc-pVTZ INTERACTION ENERGIES
TRIMER
		HF													X=6																										X=7
															CORRELATION COMPONENTS													DLPNO-CCSD(T) COMPONENTS													CORRELATION COMPONENTS
r (Å)		INT_EN	EL_PREP			INTER			EL_PREP_DISTR			INTER_TOTAL			INT_EN	EL_PREP			INTER			EL_PREP_DISTR			INTER_TOTAL			INT_EN	EL_PREP			INTER			EL_PREP_DISTR			INTER_TOTAL			INT_EN	EL_PREP			INTER			EL_PREP_DISTR
Omid---O3	O1---O2		1	2	3	2-1	3-1	3-2	2-1	3-1	3-2	2-1	3-1	3-2		1	2	3	2-1	3-1	3-2	2-1	3-1	3-2	2-1	3-1	3-2		1	2	3	2-1	3-1	3-2	2-1	3-1	3-2	2-1	3-1	3-2		1	2	3	2-1	3-1	3-2	2-1	3-1
2.42	2.785	-11.1436	28.2864	29.3825	28.1129	-33.1166	-30.6627	-33.143	29.3727	27.1091	29.3	-3.74391	-3.55367	-3.84309	-5.0991	1.65576	1.70844	1.64593	-3.42303	-3.26366	-3.42253	1.6935	1.62913	1.6875	-1.72953	-1.63454	-1.73503	-16.2428	29.9421	31.0909	29.7588	-36.5396	-33.9264	-36.5656	31.0662	28.7382	30.9875	-5.47344	-5.18821	-5.57812	-5.33691	1.65182	1.70546	1.64101	-3.49928	-3.33631	-3.49961	1.68939	1.62552
2.62	2.774	-11.3031	23.6507	24.2842	17.0385	-34.2342	-19.9216	-22.1187	29.7032	16.7741	18.4961	-4.53099	-3.1475	-3.62257	-4.29821	1.46865	1.42584	1.10784	-3.54097	-2.30914	-2.45043	1.68807	1.15184	1.16242	-1.8529	-1.15731	-1.28801	-15.6013	25.1193	25.7101	18.1464	-37.7751	-22.2308	-24.5691	31.3912	17.926	19.6586	-6.38389	-4.30481	-4.91057	-4.50928	1.46567	1.42278	1.09948	-3.6193	-2.36769	-2.51021	1.67886	1.15094
2.82	2.784	-10.6967	20.1903	20.4366	9.8187	-34.0378	-12.5522	-14.5512	29.0669	9.9869	11.3917	-4.97082	-2.56533	-3.15954	-3.61421	1.29011	1.21011	0.720112	-3.53152	-1.58344	-1.71959	1.64582	0.785026	0.789492	-1.8857	-0.798417	-0.930093	-14.3109	21.4804	21.6467	10.5388	-37.5693	-14.1357	-16.2708	30.7128	10.7719	12.1812	-6.85652	-3.36375	-4.08963	-3.78358	1.28853	1.20781	0.715661	-3.60981	-1.62229	-1.76349	1.63744	0.785486
3.02	2.804	-9.81784	17.648	17.6272	5.4887	-33.0263	-7.87197	-9.68285	27.882	5.85809	7.02382	-5.14428	-2.01388	-2.65903	-3.03567	1.14152	1.05958	0.468105	-3.44408	-1.063	-1.19779	1.60288	0.525318	0.541008	-1.8412	-0.537685	-0.656781	-12.8535	18.7895	18.6868	5.9568	-36.4704	-8.93497	-10.8806	29.4849	6.3834	7.56483	-6.98548	-2.55157	-3.31581	-3.1845	1.14278	1.05116	0.466062	-3.51985	-1.0909	-1.23375	1.59026	0.527468
3.62	2.856	-7.38379	14.0853	13.4758	0.88274	-30.1563	-2.51245	-3.15808	25.2004	1.47437	1.76908	-4.95589	-1.03808	-1.389	-1.96909	0.923088	0.841812	0.176462	-3.18437	-0.339363	-0.386717	1.56705	0.18045	0.19386	-1.61732	-0.158913	-0.192858	-9.35288	15.0084	14.3176	1.0592	-33.3406	-2.85181	-3.5448	26.7674	1.65482	1.96294	-6.57321	-1.19699	-1.58186	-2.07241	0.926434	0.830779	0.176167	-3.2519	-0.353312	-0.400582	1.55471	0.183954
4.02	2.876	-6.33195	13.0972	12.5256	0.258826	-28.939	-1.43861	-1.83405	24.256	0.734025	0.891563	-4.68305	-0.704583	-0.942488	-1.65158	0.863866	0.785712	0.117674	-3.07333	-0.160545	-0.184965	1.56238	0.096612	0.108263	-1.51095	-0.0639329	-0.0767013	-7.98354	13.961	13.3113	0.376499	-32.0123	-1.59915	-2.01902	25.8184	0.830637	0.999827	-6.194	-0.768515	-1.01919	-1.73268	0.867444	0.775228	0.118691	-3.13494	-0.166634	-0.192465	1.55341	0.0984297
5.02	2.896	-4.97557	12.2344	11.6703	0.0214986	-27.5515	-0.606298	-0.740269	23.3359	0.273112	0.317177	-4.21567	-0.333186	-0.423092	-1.38037	0.809737	0.725232	0.0628825	-2.95419	-0.0081726	-0.0158608	1.54639	0.0222749	0.0291838	-1.4078	0.0141023	0.013323	-6.35594	13.0441	12.3955	0.084381	-30.5057	-0.61447	-0.75613	24.8823	0.295387	0.346361	-5.62347	-0.319083	-0.409769	-1.48628	0.81301	0.715933	0.0632823	-3.00793	-0.0322977	-0.0382714	1.52295	0.0321603
6.02	2.901	-4.41836	11.9787	11.4567	0.00670685	-27.1099	-0.379915	-0.368349	23.1163	0.168954	0.156881	-3.99352	-0.210961	-0.211468	-1.38795	0.795901	0.699283	0.0425149	-2.918	-0.00269287	-0.00495485	1.50432	0.0166831	0.0166942	-1.41368	0.0139903	0.0117394	-5.8063	12.7746	12.156	0.0492217	-30.0279	-0.382608	-0.373304	24.6207	0.185637	0.173575	-5.4072	-0.196971	-0.199729	-1.46534	0.798304	0.689973	0.0428124	-2.97355	-0.0123791	-0.0105012	1.49187	0.0207077
7.02	2.904	-4.11981	11.8522	11.3369	0.000976636	-26.8699	-0.226236	-0.213924	23.0006	0.0994604	0.0900198	-3.86937	-0.126776	-0.123904	-1.41439	0.781552	0.688671	0.0252048	-2.90121	-0.00466311	-0.00394355	1.47413	0.0112413	0.0100553	-1.42708	0.00657817	0.00611171	-5.5342	12.6337	12.0256	0.0261815	-29.7711	-0.230899	-0.217867	24.4747	0.110702	0.100075	-5.29645	-0.120198	-0.117792	-1.47575	0.784141	0.67952	0.0254846	-2.95629	-0.00466311	-0.00394355	1.46795	0.0112269
8.02	2.906	-3.97175	11.7781	11.2786	0.00125002	-26.7402	-0.167104	-0.120765	22.9328	0.0738716	0.0512321	-3.8074	-0.0932321	-0.0695329	-1.42034	0.775104	0.682512	0.0176029	-2.89156	-0.00224869	-0.00174701	1.46088	0.00840432	0.00593083	-1.43068	0.00615563	0.00418382	-5.39209	12.5532	11.9611	0.0188529	-29.6318	-0.169352	-0.122512	24.3937	0.0822759	0.057163	-5.23808	-0.0870765	-0.0653491	-1.48173	0.777715	0.673323	0.0178251	-2.9466	-0.00224869	-0.00174701	1.45455	0.00841657
9.02	2.906	-3.89287	11.7839	11.2661	0.0012259	-26.7334	-0.144376	-0.0656226	22.9591	0.0641406	0.0279704	-3.77429	-0.080235	-0.0376522	-1.42886	0.772551	0.679668	0.0134611	-2.89241	-0.00132549	-0.000807736	1.45493	0.0073979	0.00335523	-1.43748	0.00607241	0.00254749	-5.32174	12.5564	11.9458	0.014687	-29.6258	-0.145701	-0.0664304	24.4141	0.0715385	0.0313256	-5.21178	-0.0741626	-0.0351048	-1.48982	0.775416	0.670641	0.0137073	-2.94745	-0.00132549	-0.000807736	1.44893	0.00746759
10.02	2.907	-3.85158	11.7365	11.2346	0.00242734	-26.6566	-0.128096	-0.0386313	22.8988	0.057994	0.0168203	-3.75781	-0.0701016	-0.021811	-1.42843	0.770077	0.678062	0.0109482	-2.88628	-0.0008299	-0.00040766	1.45046	0.00661468	0.00200954	-1.43582	0.00578478	0.00160188	-5.28002	12.5066	11.9127	0.0133756	-29.5428	-0.128926	-0.039039	24.3492	0.0646087	0.0188299	-5.19362	-0.0643168	-0.0202091	-1.48953	0.772732	0.668881	0.0112512	-2.94116	-0.0008299	-0.00040766	1.44407	0.00675841
11.02	2.907	-3.82106	11.7362	11.2193	0.00172446	-26.6403	-0.11114	-0.0252666	22.8961	0.0501638	0.0109501	-3.74423	-0.0609766	-0.0143165	-1.43227	0.769308	0.675696	0.00913012	-2.88568	-0.000530077	-0.000195987	1.44702	0.00579435	0.0013145	-1.43866	0.00526427	0.00111851	-5.25333	12.5055	11.895	0.0108546	-29.526	-0.11167	-0.0254626	24.3431	0.0559581	0.0122646	-5.18288	-0.0557124	-0.013198	-1.49331	0.771948	0.666498	0.0094345	-2.94047	-0.000530077	-0.000195987	1.44057	0.0059652
12.02	2.907	-3.80086	11.719	11.219	0.00056329	-26.6247	-0.0942105	-0.0196094	22.8885	0.0417874	0.00835393	-3.73617	-0.052423	-0.0112555	-1.43265	0.768502	0.6754	0.00771574	-2.88392	-0.000351208	0	1.44569	0.00495872	0.00096702	-1.43822	0.00460751	0.00096702	-5.23351	12.4875	11.8944	0.00827903	-29.5086	-0.0945617	-0.0196094	24.3342	0.0467462	0.00932095	-5.1744	-0.0478155	-0.0102885	-1.49339	0.771307	0.666385	0.00802017	-2.93875	-0.000351208	0	1.43957	0.00514606
13.02	2.907	-3.7815	11.709	11.2187	0.0012525	-26.6129	-0.0764953	-0.0171689	22.8869	0.0345825	0.00746251	-3.72597	-0.0419128	-0.00970644	-1.43385	0.767786	0.675161	0.00636829	-2.88295	-0.000220534	0	1.44445	0.00401143	0.000850273	-1.43849	0.0037909	0.000850273	-5.21536	12.4768	11.8939	0.00762079	-29.4958	-0.0767159	-0.0171689	24.3314	0.038594	0.00831278	-5.16446	-0.0381219	-0.00885616	-1.49465	0.770568	0.666153	0.00661929	-2.93777	-0.000220534	0	1.4383	0.00416384
14.02	2.907	-3.76717	11.7092	11.2191	0.000770607	-26.6151	-0.0644634	-0.0146733	22.8938	0.0289197	0.0063247	-3.7213	-0.0355437	-0.00834859	-1.43497	0.767297	0.675493	0.00541995	-2.88313	-4.49554e-05	0	1.44412	0.00334852	0.000736237	-1.43901	0.00330357	0.000736237	-5.20213	12.4765	11.8946	0.00619056	-29.4983	-0.0645084	-0.0146733	24.338	0.0322682	0.00706094	-5.16031	-0.0322402	-0.00761235	-1.49578	0.770073	0.666494	0.00567452	-2.93797	-4.49554e-05	0	1.43796	0.00351156
15.02	2.907	-3.75384	11.6954	11.2199	0.000688089	-26.6015	-0.0490791	-0.0153824	22.8872	0.0220618	0.00664839	-3.71427	-0.0270173	-0.00873404	-1.43502	0.766629	0.675697	0.00439245	-2.88174	0	0	1.44343	-0.0220618	-0.00664839	-1.43831	-0.0220618	-0.00664839	-5.18887	12.462	11.8956	0.00508054	-29.4832	-0.0490791	-0.0153824	24.3306	0	0	-5.15258	-0.0490791	-0.0153824	-1.49586	0.769375	0.666712	0.00464766	-2.93659	0	0	1.43725	-0.0220618
16.02	2.907	-3.74089	11.7045	11.2177	0.000681105	-26.6109	-0.0409535	-0.0119296	22.8992	0.0185127	0.00518029	-3.71166	-0.0224408	-0.00674934	-1.43831	0.765783	0.675525	0.0035831	-2.88321	0	0	1.44222	-0.0185127	-0.00518029	-1.44099	-0.0185127	-0.00518029	-5.1792	12.4703	11.8933	0.00426421	-29.4941	-0.0409535	-0.0119296	24.3415	0	0	-5.15264	-0.0409535	-0.0119296	-1.49912	0.768565	0.666515	0.00384021	-2.93804	0	0	1.43603	-0.0185127
17.02	2.908	-3.71692	11.6878	11.2199	0.000235818	-26.5969	-0.0229095	-0.00506256	22.8955	0.0102519	0.00217792	-3.70137	-0.0126576	-0.00288464	-1.43967	0.763602	0.676976	0.00177326	-2.88202	0	0	1.44106	-0.0102519	-0.00217792	-1.44096	-0.0102519	-0.00217792	-5.15659	12.4514	11.8969	0.00200908	-29.4789	-0.0229095	-0.00506256	24.3366	0	0	-5.14233	-0.0229095	-0.00506256	-1.5005	0.766362	0.667993	0.00203135	-2.93688	0	0	1.43486	-0.0102519
B. DLPNO-CCSD(T)/aug-cc-pVQZ INTERACTION ENERGIES
		TRIMER
		HF													X=6																										X=7
															CORRELATION COMPONENTS													DLPNO-CCSD(T) COMPONENTS													CORRELATION COMPONENTS
r (Å)		INT_EN	EL_PREP			INTER			EL_PREP_DISTR			INTER_TOTAL			INT_EN	EL_PREP			INTER			EL_PREP_DISTR			INTER_TOTAL			INT_EN	EL_PREP			INTER			EL_PREP_DISTR			INTER_TOTAL			INT_EN	EL_PREP			INTER			EL_PREP_DISTR
Omid---O3	O1---O2		1	2	3	2-1	3-1	3-2	2-1	3-1	3-2	2-1	3-1	3-2		1	2	3	2-1	3-1	3-2	2-1	3-1	3-2	2-1	3-1	3-2		1	2	3	2-1	3-1	3-2	2-1	3-1	3-2	2-1	3-1	3-2		1	2	3	2-1	3-1	3-2	2-1	3-1
2.42	2.785	-11.1228	28.3193	29.4166	28.1411	-33.144	-30.689	-33.1716	29.4064	27.1387	29.3319	-3.73764	-3.55038	-3.83964	-5.02124	1.76724	1.823	1.76127	-3.5114	-3.35068	-3.51067	1.80754	1.74056	1.80341	-1.70386	-1.61012	-1.70726	-16.144	30.0866	31.2396	29.9024	-36.6554	-34.0397	-36.6823	31.214	28.8792	31.1354	-5.4415	-5.1605	-5.5469	-5.22617	1.76978	1.82518	1.76289	-3.5829	-3.41781	-3.58332	1.80955	1.74266
2.62	2.774	-11.279	23.6982	24.3036	17.067	-34.264	-19.9428	-22.1458	29.7418	16.8054	18.5215	-4.52212	-3.13734	-3.62437	-4.17044	1.57794	1.54555	1.21615	-3.63355	-2.3666	-2.50993	1.82886	1.24536	1.26541	-1.80469	-1.12123	-1.24452	-15.4495	25.2761	25.8491	18.2831	-37.8975	-22.3094	-24.6558	31.5707	18.0508	19.7869	-6.32681	-4.25858	-4.86889	-4.35171	1.58078	1.54736	1.21771	-3.70808	-2.42272	-2.56676	1.82643	1.25134
2.82	2.784	-10.6502	20.2481	20.4481	9.84797	-34.0717	-12.5623	-14.5657	29.1181	10.0148	11.4113	-4.95364	-2.54751	-3.15437	-3.45553	1.39667	1.32848	0.821002	-3.6241	-1.62015	-1.75743	1.80574	0.862584	0.877824	-1.81836	-0.757563	-0.879603	-14.1057	21.6448	21.7766	10.669	-37.6958	-14.1825	-16.3231	30.9238	10.8774	12.2891	-6.772	-3.30508	-4.03397	-3.60293	1.39882	1.33111	0.823052	-3.69677	-1.65888	-1.80025	1.8025	0.867858
3.02	2.804	-9.75523	17.7118	17.6389	5.51741	-33.0653	-7.8755	-9.68794	27.9466	5.88111	7.04039	-5.11869	-1.99438	-2.64755	-2.86861	1.24533	1.1701	0.556056	-3.53227	-1.08512	-1.2227	1.7713	0.586197	0.613989	-1.76097	-0.498926	-0.608714	-12.6238	18.9571	18.809	6.07347	-36.5976	-8.96062	-10.9106	29.7179	6.46731	7.65438	-6.87967	-2.49331	-3.25626	-2.99622	1.24737	1.17084	0.559078	-3.60457	-1.11256	-1.25637	1.76657	0.591173
3.62	2.856	-7.33928	14.1521	13.4788	0.88874	-30.2058	-2.50705	-3.15147	25.2728	1.47835	1.7684	-4.93295	-1.0287	-1.38307	-1.85617	1.00628	0.927038	0.213108	-3.2632	-0.345779	-0.393611	1.72101	0.203547	0.221872	-1.5422	-0.142232	-0.17174	-9.19545	15.1584	14.4058	1.10185	-33.469	-2.85283	-3.54508	26.9939	1.6819	1.99027	-6.47515	-1.17093	-1.55481	-1.94309	1.00928	0.926326	0.213967	-3.32841	-0.358729	-0.405519	1.71853	0.207323
4.02	2.876	-6.30414	13.1632	12.524	0.261187	-28.9936	-1.43547	-1.82894	24.3231	0.735819	0.88948	-4.6705	-0.699652	-0.939461	-1.57463	0.939712	0.857893	0.127265	-3.14763	-0.16392	-0.187954	1.70306	0.104498	0.117314	-1.44457	-0.0594215	-0.0706403	-7.87877	14.1029	13.3819	0.388452	-32.1412	-1.59939	-2.0169	26.0262	0.840318	1.00679	-6.11507	-0.759074	-1.0101	-1.64238	0.943074	0.857575	0.130322	-3.20781	-0.170508	-0.195031	1.70332	0.107497
5.02	2.896	-4.96167	12.3007	11.6687	0.0202727	-27.6107	-0.605754	-0.739464	23.401	0.273201	0.315503	-4.20968	-0.332552	-0.423961	-1.31943	0.884683	0.788865	0.0609168	-3.02417	-0.0108229	-0.018903	1.6809	0.0233485	0.0302173	-1.34327	0.0125256	0.0113143	-6.2811	13.1854	12.4576	0.0811895	-30.6348	-0.616577	-0.758367	25.0819	0.29655	0.34572	-5.55295	-0.320027	-0.412647	-1.41234	0.886229	0.788802	0.0637973	-3.07942	-0.0327997	-0.0389457	1.66653	0.0334658
6.02	2.901	-4.40761	12.0443	11.4554	0.00364638	-27.1691	-0.379456	-0.36771	23.1809	0.167752	0.154764	-3.98818	-0.211704	-0.212946	-1.32421	0.870433	0.761912	0.0382646	-2.98709	-0.00271774	-0.00500519	1.64043	0.015089	0.0150861	-1.34666	0.0123712	0.0100809	-5.73181	12.9148	12.2173	0.041911	-30.1562	-0.382174	-0.372715	24.8213	0.182841	0.16985	-5.33484	-0.199333	-0.202866	-1.39366	0.87117	0.761631	0.0407338	-3.04407	-0.0125039	-0.0106196	1.63517	0.0202401
7.02	2.904	-4.11085	11.9166	11.3356	-0.000574556	-26.929	-0.226025	-0.21356	23.0639	0.0988926	0.0889108	-3.8651	-0.127132	-0.124649	-1.34767	0.856357	0.751284	0.0232509	-2.96988	-0.00470148	-0.00398068	1.6109	0.0105919	0.00940177	-1.35898	0.00589045	0.00542109	-5.45852	12.773	12.0869	0.0226763	-29.8989	-0.230726	-0.217541	24.6748	0.109484	0.0983125	-5.22408	-0.121242	-0.119228	-1.4019	0.857535	0.751029	0.0247199	-3.0265	-0.00470148	-0.00398068	1.61216	0.0111736
8.02	2.906	-3.96351	11.8418	11.2776	-0.000660944	-26.7993	-0.166923	-0.120569	22.9955	0.0729179	0.0502331	-3.80373	-0.0940054	-0.0703359	-1.35192	0.849798	0.745478	0.0167629	-2.95994	-0.00226168	-0.00176077	1.59812	0.0081724	0.0057442	-1.36181	0.00591073	0.00398342	-5.31543	12.6916	12.0231	0.0161019	-29.7592	-0.169185	-0.12233	24.5937	0.0810903	0.0559772	-5.16554	-0.0880947	-0.0663525	-1.40768	0.850744	0.745211	0.0167557	-3.01637	-0.00226168	-0.00176077	1.59902	0.00803857
9.02	2.906	-3.88491	11.8479	11.2655	-0.00110536	-26.7924	-0.144222	-0.0655209	23.0224	0.0626751	0.0271372	-3.76994	-0.0815469	-0.0383837	-1.35961	0.847631	0.742807	0.0130597	-2.96096	-0.00133206	-0.000813258	1.59284	0.00734128	0.00331773	-1.36812	0.00600922	0.00250447	-5.24451	12.6955	12.0083	0.0119543	-29.7533	-0.145554	-0.0663342	24.6153	0.0700164	0.030455	-5.13806	-0.0755377	-0.0358792	-1.41547	0.848609	0.74248	0.0130407	-3.01745	-0.00133206	-0.000813258	1.59365	0.00721642
10.02	2.907	-3.84403	11.8004	11.2342	-0.000572771	-26.7155	-0.12797	-0.0385747	22.9621	0.0558153	0.016065	-3.75347	-0.0721545	-0.0225097	-1.35925	0.844716	0.741099	0.0107113	-2.95453	-0.000833843	-0.000410165	1.5879	0.0066252	0.00200483	-1.36664	0.00579136	0.00159467	-5.20328	12.6451	11.9753	0.0101386	-29.6701	-0.128804	-0.0389848	24.55	0.0624405	0.0180698	-5.1201	-0.0663631	-0.020915	-1.41495	0.84574	0.740581	0.01069	-3.01072	-0.000833843	-0.000410165	1.58853	0.00651038
11.02	2.907	-3.81339	11.7998	11.2185	-0.00154869	-26.6991	-0.111035	-0.0252304	22.9589	0.0476074	0.0103047	-3.74025	-0.0634279	-0.0149258	-1.36302	0.844078	0.738606	0.00896037	-2.95394	-0.000532501	-0.000197231	1.58451	0.00582211	0.00131555	-1.36943	0.00528961	0.00111832	-5.17641	12.6439	11.9571	0.00741168	-29.6531	-0.111568	-0.0254277	24.5434	0.0534295	0.0116202	-5.10968	-0.0581383	-0.0138075	-1.41857	0.845089	0.738272	0.00893661	-3.01014	-0.000532501	-0.000197231	1.58529	0.00571723
12.02	2.907	-3.79282	11.7825	11.2182	-0.0015024	-26.6837	-0.0941212	-0.0195805	22.9511	0.0401705	0.00796717	-3.73264	-0.0539507	-0.0116134	-1.36295	0.843349	0.73853	0.00763429	-2.95211	-0.000352734	0	1.5835	0.00502979	0.000980196	-1.3686	0.00467705	0.000980196	-5.15577	12.6258	11.9567	0.00613188	-29.6358	-0.0944739	-0.0195805	24.5346	0.0452003	0.00894737	-5.10125	-0.0492736	-0.0106332	-1.41872	0.844313	0.738227	0.00760949	-3.00851	-0.000352734	0	1.58425	0.00493633
13.02	2.907	-3.77342	11.7723	11.2166	-0.00151554	-26.672	-0.0764225	-0.0171415	22.9481	0.0323967	0.00692636	-3.7239	-0.0440259	-0.0102151	-1.36403	0.842645	0.73827	0.00637658	-2.9511	-0.00022151	0	1.58229	0.00413048	0.000875816	-1.36882	0.00390897	0.000875816	-5.13745	12.615	11.9549	0.00486104	-29.6231	-0.0766441	-0.0171415	24.5303	0.0365272	0.00780218	-5.09272	-0.0401169	-0.00933929	-1.4193	0.843842	0.73798	0.00659358	-3.0075	-0.00022151	0	1.58326	0.0042492
14.02	2.907	-3.75945	11.7724	11.2188	-0.00143236	-26.6742	-0.0643992	-0.0146504	22.9566	0.0271865	0.00589291	-3.71758	-0.0372127	-0.00875752	-1.36543	0.841902	0.738488	0.0054626	-2.95124	-4.52353e-05	0	1.58161	0.00347755	0.000763802	-1.36963	0.00343232	0.000763802	-5.12488	12.6143	11.9573	0.00403024	-29.6255	-0.0644444	-0.0146504	24.5382	0.030664	0.00665672	-5.08721	-0.0337803	-0.00799372	-1.42042	0.843308	0.738349	0.00568018	-3.00771	-4.52353e-05	0	1.58294	0.0036059
15.02	2.907	-3.74572	11.7586	11.2188	-0.00151475	-26.6605	-0.0490258	-0.0153574	22.9493	0.0204297	0.00609739	-3.71117	-0.0285962	-0.00926002	-1.3651	0.84137	0.738867	0.00451521	-2.94985	0	0	1.58125	-0.0204297	-0.00609739	-1.3686	-0.0204297	-0.00609739	-5.11082	12.6	11.9577	0.00300047	-29.6104	-0.0490258	-0.0153574	24.5306	0	0	-5.07977	-0.0490258	-0.0153574	-1.42109	0.842272	0.738387	0.00449058	-3.00623	0	0	1.58172	-0.0204297
16.02	2.907	-3.73343	11.7681	11.2173	-0.00170717	-26.6701	-0.0409095	-0.0119094	22.9624	0.0167013	0.00462189	-3.7077	-0.0242082	-0.00728754	-1.36846	0.840511	0.738592	0.00376922	-2.95133	0	0	1.57994	-0.0167013	-0.00462189	-1.37139	-0.0167013	-0.00462189	-5.10189	12.6086	11.9559	0.00206205	-29.6214	-0.0409095	-0.0119094	24.5423	0	0	-5.07908	-0.0409095	-0.0119094	-1.42416	0.841668	0.738224	0.00374363	-3.0078	0	0	1.58077	-0.0167013
17.02	2.908	-3.70968	11.7517	11.219	-0.00211668	-26.6561	-0.0228865	-0.00505296	22.9585	0.00834728	0.00174346	-3.69767	-0.0145392	-0.0033095	-1.36947	0.838277	0.740215	0.00209984	-2.95006	0	0	1.57893	-0.00834728	-0.00174346	-1.37113	-0.00834728	-0.00174346	-5.07915	12.59	11.9592	-1.68486e-05	-29.6062	-0.0228865	-0.00505296	24.5374	0	0	-5.0688	-0.0228865	-0.00505296	-1.42517	0.839414	0.739875	0.00207827	-3.00654	0	0	1.57975	-0.00834728
C. DLPNO-CCSD(T)/CBS INTERACTION ENERGIES
		TRIMER
		HF													X=6																										X=7
															CORRELATION COMPONENTS													DLPNO-CCSD(T) COMPONENTS													CORRELATION COMPONENTS
r (Å)		INT_EN	EL_PREP			INTER			EL_PREP_DISTR			INTER_TOTAL			INT_EN	EL_PREP			INTER			EL_PREP_DISTR			INTER_TOTAL			INT_EN	EL_PREP			INTER			EL_PREP_DISTR			INTER_TOTAL			INT_EN	EL_PREP			INTER			EL_PREP_DISTR
Omid---O3	O1---O2		1	2	3	2-1	3-1	3-2	2-1	3-1	3-2	2-1	3-1	3-2		1	2	3	2-1	3-1	3-2	2-1	3-1	3-2	2-1	3-1	3-2		1	2	3	2-1	3-1	3-2	2-1	3-1	3-2	2-1	3-1	3-2		1	2	3	2-1	3-1	3-2	2-1	3-1
2.42	2.785	-11.1165	28.3292	29.4268	28.1497	-33.1523	-30.697	-33.1802	29.4166	27.1476	29.3416	-3.73575	-3.54939	-3.8386	-4.9658	1.8466	1.90455	1.84339	-3.5743	-3.41263	-3.57341	1.88872	1.8199	1.88592	-1.68558	-1.59273	-1.68749	-16.0823	30.1758	31.3314	29.993	-36.7266	-34.1096	-36.7536	31.3053	28.9675	31.2275	-5.42133	-5.14212	-5.52609	-5.14735	1.85375	1.91042	1.84966	-3.64242	-3.47583	-3.64291	1.89509	1.82606
2.62	2.774	-11.2718	23.7125	24.3094	17.0756	-34.2729	-19.9492	-22.154	29.7535	16.8149	18.5291	-4.51945	-3.13428	-3.62491	-4.07949	1.65574	1.63077	1.29325	-3.69945	-2.40749	-2.55229	1.92905	1.31192	1.33879	-1.7704	-1.09558	-1.21351	-15.3513	25.3682	25.9402	18.3688	-37.9724	-22.3567	-24.7063	31.6825	18.1268	19.8679	-6.28985	-4.22986	-4.83842	-4.23954	1.66272	1.63606	1.30188	-3.77128	-2.46189	-2.60702	1.93145	1.3228
2.82	2.784	-10.6362	20.2655	20.4516	9.85679	-34.0819	-12.5654	-14.57	29.1335	10.0232	11.4172	-4.94846	-2.54215	-3.15281	-3.34257	1.47253	1.41274	0.892825	-3.69001	-1.64628	-1.78437	1.91966	0.917702	0.940731	-1.77036	-0.728575	-0.843635	-13.9787	21.7381	21.8643	10.7496	-37.772	-14.2116	-16.3544	31.0531	10.9409	12.358	-6.71882	-3.27072	-3.99645	-3.47432	1.47733	1.41888	0.899503	-3.75868	-1.68493	-1.82642	1.92008	0.926404
3.02	2.804	-9.73636	17.731	17.6425	5.52606	-33.0771	-7.87656	-9.68947	27.9661	5.88805	7.04539	-5.11099	-1.98851	-2.64409	-2.74969	1.31924	1.24878	0.618668	-3.59506	-1.10087	-1.24044	1.89135	0.629392	0.665934	-1.7037	-0.471478	-0.574505	-12.486	19.0502	18.8912	6.14473	-36.6721	-8.97743	-10.9299	29.8574	6.51744	7.71132	-6.81469	-2.45998	-3.21859	-2.86219	1.32183	1.25603	0.625296	-3.66488	-1.12799	-1.27248	1.89225	0.63638
3.62	2.856	-7.32586	14.1722	13.4796	0.890547	-30.2207	-2.50543	-3.14948	25.2947	1.47955	1.76819	-4.92604	-1.02587	-1.38129	-1.77578	1.0655	0.98771	0.239196	-3.31932	-0.350346	-0.398519	1.83078	0.219875	0.241746	-1.48854	-0.130471	-0.156773	-9.10165	15.2377	14.4674	1.12974	-33.5401	-2.85577	-3.548	27.1255	1.69943	2.00994	-6.41458	-1.15634	-1.53806	-1.85103	1.06825	0.994345	0.240877	-3.38288	-0.362585	-0.409033	1.83536	0.223838
4.02	2.876	-6.29576	13.1831	12.5235	0.261899	-29.0101	-1.43453	-1.8274	24.3433	0.73636	0.888853	-4.66672	-0.698167	-0.938549	-1.51985	0.993705	0.909278	0.134092	-3.20052	-0.166322	-0.190083	1.80331	0.110059	0.123703	-1.39721	-0.0562629	-0.0663798	-7.81561	14.1768	13.4328	0.395992	-32.2106	-1.60085	-2.01748	26.1467	0.846419	1.01256	-6.06393	-0.75443	-1.00493	-1.5781	0.996914	0.916197	0.138603	-3.25969	-0.173266	-0.196858	1.81015	0.113899
5.02	2.896	-4.95749	12.3206	11.6683	0.0199034	-27.6285	-0.60559	-0.739222	23.4206	0.273228	0.314999	-4.20787	-0.332362	-0.424223	-1.27604	0.938036	0.834164	0.0595175	-3.07398	-0.0127097	-0.0210687	1.77667	0.0241303	0.0309209	-1.29732	0.0114206	0.00985212	-6.23353	13.2587	12.5025	0.0794208	-30.7025	-0.6183	-0.76029	25.1973	0.297358	0.345919	-5.50519	-0.320941	-0.414371	-1.3597	0.938354	0.840676	0.0641639	-3.13031	-0.0331571	-0.0394258	1.76877	0.0343958
6.02	2.901	-4.40437	12.0641	11.455	0.00272425	-27.1869	-0.379318	-0.367518	23.2003	0.167389	0.154126	-3.98657	-0.211929	-0.213392	-1.27883	0.923491	0.806498	0.0352388	-3.03628	-0.00273544	-0.00504103	1.73735	0.0139585	0.0139233	-1.29893	0.011223	0.00888226	-5.6832	12.9876	12.2615	0.0379631	-30.2232	-0.382053	-0.372559	24.9377	0.181348	0.168049	-5.2855	-0.200705	-0.20451	-1.34262	0.923042	0.812644	0.0392542	-3.09427	-0.0125927	-0.0107039	1.7372	0.0199098
7.02	2.904	-4.10814	11.936	11.3353	-0.00104194	-26.9468	-0.225961	-0.213451	23.083	0.0987215	0.0885766	-3.86381	-0.127239	-0.124874	-1.30018	0.90961	0.795858	0.0218599	-3.01877	-0.00472879	-0.00400712	1.70827	0.0101315	0.00892543	-1.3105	0.00540275	0.00491831	-5.40832	12.8457	12.1311	0.020818	-29.9656	-0.23069	-0.217458	24.7912	0.108853	0.097502	-5.17431	-0.121837	-0.119956	-1.34932	0.909784	0.801936	0.0241755	-3.07648	-0.00472879	-0.00400712	1.71483	0.0111377
8.02	2.906	-3.96102	11.861	11.2773	-0.00123673	-26.8171	-0.166869	-0.12051	23.0144	0.0726305	0.049932	-3.80262	-0.0942384	-0.0705779	-1.30321	0.902971	0.790303	0.0161649	-3.00861	-0.00227092	-0.00177057	1.69582	0.00800911	0.00560502	-1.31278	0.00573819	0.00383445	-5.26424	12.7639	12.0676	0.0149281	-29.8257	-0.16914	-0.12228	24.7103	0.0806396	0.055537	-5.11541	-0.0885002	-0.0667434	-1.35497	0.902733	0.796387	0.0159944	-3.06604	-0.00227092	-0.00177057	1.70188	0.00777131
9.02	2.906	-3.8825	11.8672	11.2653	-0.00180778	-26.8101	-0.144176	-0.0654903	23.0415	0.0622336	0.0268862	-3.76863	-0.0819422	-0.0386041	-1.3103	0.90108	0.787754	0.012774	-3.00975	-0.00133674	-0.000817189	1.69102	0.0073027	0.0032882	-1.31874	0.00596596	0.00247101	-5.1928	12.7683	12.053	0.0109662	-29.8199	-0.145513	-0.0663075	24.7325	0.0695363	0.0301744	-5.08736	-0.0759763	-0.0361331	-1.36253	0.900714	0.793622	0.0125662	-3.06728	-0.00133674	-0.000817189	1.69668	0.00703938
10.02	2.907	-3.84175	11.8196	11.234	-0.00147672	-26.7333	-0.127932	-0.0385576	22.9812	0.0551588	0.0158374	-3.75216	-0.072773	-0.0227202	-1.31	0.897851	0.785974	0.0105427	-3.00312	-0.000836651	-0.000411948	1.68573	0.00663428	0.00200041	-1.31738	0.00579763	0.00158846	-5.15175	12.7175	12.02	0.00906596	-29.7364	-0.128768	-0.0389695	24.6669	0.0617931	0.0178378	-5.06954	-0.0669754	-0.0211317	-1.36186	0.897714	0.791624	0.0102905	-3.06025	-0.000836651	-0.000411948	1.69137	0.00633542
11.02	2.907	-3.81108	11.819	11.2183	-0.0025349	-26.7169	-0.111004	-0.0252195	22.9778	0.0468371	0.0101102	-3.73905	-0.0641664	-0.0151093	-1.31372	0.897307	0.783391	0.00883953	-3.00253	-0.000534228	-0.000198116	1.68238	0.00584357	0.00131564	-1.32015	0.00530935	0.00111753	-5.1248	12.7163	12.0017	0.00630463	-29.7194	-0.111538	-0.0254176	24.6602	0.0526807	0.0114258	-5.0592	-0.0588571	-0.0139918	-1.36536	0.897157	0.789367	0.00858216	-3.05973	-0.000534228	-0.000198116	1.68831	0.00554241
12.02	2.907	-3.7904	11.8016	11.218	-0.00212481	-26.7015	-0.0940943	-0.0195718	22.9699	0.0396834	0.00785064	-3.73158	-0.0544109	-0.0117212	-1.31333	0.896631	0.783471	0.0075763	-3.00065	-0.00035382	0	1.68161	0.0050828	0.000988102	-1.31904	0.00472898	0.000988102	-5.10373	12.6982	12.0014	0.0054515	-29.7021	-0.0944481	-0.0195718	24.6515	0.0447662	0.00883874	-5.05062	-0.049682	-0.0107331	-1.36556	0.896286	0.789371	0.00731712	-3.05818	-0.00035382	0	1.68725	0.00478946
13.02	2.907	-3.77099	11.7914	11.2159	-0.00234957	-26.6898	-0.0764006	-0.0171332	22.9665	0.0317381	0.00676482	-3.72328	-0.0446625	-0.0103684	-1.31433	0.895937	0.783196	0.00638249	-2.99962	-0.000222205	0	1.68041	0.00421722	0.00089266	-1.31921	0.00399501	0.00089266	-5.08531	12.6873	11.9991	0.00403292	-29.6894	-0.0766228	-0.0171332	24.6469	0.0359553	0.00765748	-5.04249	-0.0406675	-0.00947571	-1.36566	0.896005	0.789113	0.00657527	-3.05713	-0.000222205	0	1.68646	0.00431197
14.02	2.907	-3.75712	11.7914	11.2187	-0.00209612	-26.692	-0.0643798	-0.0146436	22.9756	0.0266643	0.00576282	-3.71646	-0.0377155	-0.00888074	-1.31593	0.895013	0.783334	0.00549295	-2.99972	-4.54345e-05	0	1.67949	0.00357085	0.000782596	-1.32023	0.00352541	0.000782596	-5.07305	12.6864	12.002	0.00339683	-29.6917	-0.0644252	-0.0146436	24.655	0.0302351	0.00654541	-5.0367	-0.0341901	-0.00809814	-1.36677	0.895444	0.789503	0.00568421	-3.05735	-4.54345e-05	0	1.68615	0.00367451
15.02	2.907	-3.74327	11.7776	11.2185	-0.00217847	-26.6783	-0.0490098	-0.0153499	22.9681	0.0199379	0.00593138	-3.71023	-0.0290719	-0.0094185	-1.31532	0.894578	0.783836	0.0046026	-2.99834	0	0	1.67936	-0.0199379	-0.00593138	-1.31898	-0.0199379	-0.00593138	-5.05859	12.6722	12.0023	0.00242414	-29.6766	-0.0490098	-0.0153499	24.6474	0	0	-5.02921	-0.0490098	-0.0153499	-1.36786	0.894166	0.789412	0.00437876	-3.05581	0	0	1.68458	-0.0199379
16.02	2.907	-3.73118	11.7872	11.2172	-0.00242677	-26.6879	-0.0408963	-0.0119033	22.9814	0.0161555	0.00445364	-3.7065	-0.0247407	-0.0074497	-1.31872	0.893709	0.783489	0.00390171	-2.99982	0	0	1.67798	-0.0161555	-0.00445364	-1.32184	-0.0161555	-0.00445364	-5.04991	12.681	12.0007	0.00147494	-29.6877	-0.0408963	-0.0119033	24.6594	0	0	-5.02835	-0.0408963	-0.0119033	-1.3708	0.89371	0.789273	0.00367488	-3.05746	0	0	1.68381	-0.0161555
17.02	2.908	-3.7075	11.771	11.2187	-0.0028255	-26.674	-0.0228796	-0.00505007	22.9774	0.00777342	0.00161256	-3.69656	-0.0151061	-0.00343751	-1.3195	0.891438	0.785234	0.00233232	-2.9985	0	0	1.67708	-0.00777342	-0.00161256	-1.32142	-0.00777342	-0.00161256	-5.02699	12.6624	12.0039	-0.000493184	-29.6725	-0.0228796	-0.00505007	24.6545	0	0	-5.01798	-0.0228796	-0.00505007	-1.37155	0.891419	0.791048	0.00211166	-3.05612	0	0	1.6829	-0.00777342
D. OPTIMIZED CARTESIAN COORDINATES (Å) AT THE RI-MP2/aug-cc-pVTZ LEVEL
r(Omid---O3) = 2.42 (fully optimized structure)								r(Omid---O3) = 9.02
O -1.00698235754888 -0.98573324647781 0.64061083093938								O -1.10371034131529 -1.07276988942394 1.03772609183685
H -0.84149099373822 -0.89281959611807 -0.31481082497568								H -1.68672981949593 -0.97837542972318 0.27788655672140
H -0.96929038017178 -1.92920211683503 0.81781350843806								H -0.70846371624718 -1.94364466223511 0.93116021311238
O 0.99624202909382 0.94756172595641 0.69378864777572								O 0.95228815352632 0.97921912641463 0.94864240812782
H 0.78868422420832 1.76282800644650 1.15821428547907								H 0.92081338160337 1.50738061296722 1.75018046799270
H 0.33036943337826 0.30277348912629 0.99520403410205								H 0.24662865925596 0.32532045770699 1.06218301777019
O -0.03792542972788 0.08631902231188 -1.74608991268381								O -1.63771639949093 -1.58687074806037 -7.53016136294059
H 0.58317853150338 -0.19512040374736 -2.42280140368449								H -1.74830341277178 -1.65711254042891 -8.48257067474259
H 0.49435548148260 0.57586406877323 -1.09241895656230								H -0.93917601354359 -0.93497532573583 -7.42310265706202
r(Omid---O3) = 2.62								r(Omid---O3) = 10.02
O -0.99437949313539 -0.98174232742839 0.64835750970141								O -1.11173220406021 -1.04676041106591 1.13855807449920
H -0.87887555044554 -0.90619619412933 -0.31361575929067								H -1.71765447600689 -0.96683464470583 0.39523486694077
H -0.96415230434422 -1.92450210505020 0.83239694131149								H -0.71011097930037 -1.91446308095482 1.02979305292991
O 1.00478962970865 0.94032722933340 0.71210252749465								O 0.98173905825525 0.96724846990265 1.02222454691525
H 0.77007891397097 1.74899898410310 1.17493019907064								H 0.96734335212950 1.49394783033053 1.82522983654815
H 0.33556347263245 0.28791416035617 0.98377658396261								H 0.25241778523519 0.33928572644019 1.13205342078069
O -0.02332752310159 0.10038119959819 -1.93680411613177								O -2.75490223339673 -2.80918002151419 -7.82408570982884
H 0.64347105837367 -0.24149584540154 -2.53860955836817								H -3.08233737676794 -3.14541367748683 -8.66314881423784
H 0.48127326548569 0.57349816217291 -1.25281720786582								H -2.10835803385288 -2.14326880732080 -8.07492547424600
r(Omid---O3) = 2.82								r(Omid---O3) = 11.02
O -0.99849442190606 -0.98117669303605 0.65532926879681								O -1.03282073283617 -1.07069740612554 1.20405862981183
H -0.92957647496936 -0.92264394514639 -0.31026274663290								H -1.62701785988121 -1.04275718157106 0.44763563555936
H -0.94000587435083 -1.92060210137601 0.85093550638142								H -0.57940817861737 -1.91562996531944 1.12322968683747
O 1.01655123235969 0.93854594113586 0.72348510283592								O 0.93281078223021 1.06595338609760 1.05761764659749
H 0.76761774501984 1.73703079460795 1.19629577453237								H 0.87806759095212 1.61584013117483 1.84312936078904
H 0.34048824757640 0.28223033868085 0.96364046546761								H 0.24398175887046 0.39646509851739 1.18249015938424
O -0.01629681123295 0.12232274644180 -2.12681440973893								O -3.48206748023551 -4.56258769350957 -7.82762453212954
H 0.67406774384974 -0.24412758482659 -2.68640011192247								H -3.98682105276797 -5.09422329014102 -8.44961182794887
H 0.46649776415736 0.58699446323738 -1.42436453187170								H -2.91902244377630 -4.01971969607820 -8.38672548782855
r(Omid---O3) = 3.02								r(Omid---O3) = 12.02
O -1.00920984620057 -0.98727489678013 0.66626879952302								O -0.90885519042905 -1.10520597486737 1.25151551989118
H -0.98760261612531 -0.94797033387659 -0.30080145890413								H -1.49633380425326 -1.13794841303309 0.49005469997845
H -0.91721734271234 -1.92131893883917 0.87541942180376								H -0.39352483527862 -1.91579811458036 1.19349031514463
O 1.02885883574803 0.93787287106907 0.73648528053116								O 0.86501404017455 1.19108511407186 1.07060716819937
H 0.76550051934467 1.72988100381934 1.21228212382872								H 0.75328447955331 1.75006686963037 1.84355645193630
H 0.34264225304822 0.28216827285651 0.94503760674972								H 0.24205450186834 0.46203835445116 1.20730033024535
O -0.00418796620984 0.14258481663806 -2.31405520248289								O -4.38249681670478 -6.17069730481043 -7.49330571631985
H 0.69647734904835 -0.24146955602965 -2.84860041660671								H -4.92793821152949 -6.88094688316764 -7.84306277800030
H 0.46698286770325 0.59531843236498 -1.59864329487848								H -4.04560152359590 -5.72675308231882 -8.27671113475877
r(Omid---O3) = 3.62								r(Omid---O3) = 13.02
O -1.01903550125428 -1.00200905488469 0.70891373974927								O -0.72705860902600 -1.17113527917441 1.31688580459181
H -1.14258965235710 -1.01062923659610 -0.24814396109363								H -1.36600930412307 -1.25848561880815 0.60264928237688
H -0.83996239672692 -1.91918668997511 0.93714164938522								H -0.12072346717878 -1.90742775250828 1.18952774854231
O 1.04678873477693 0.96806108015336 0.78459475091771								O 0.72317438604710 1.33843463366664 1.09051460134425
H 0.76740093330609 1.71199347885336 1.32417812489614								H 0.60688530215370 1.85420117158806 1.89230259533271
H 0.35801417850157 0.29770683732996 0.91714729529625								H 0.20996110687253 0.53165492272821 1.24535038771285
O 0.03177185571070 0.15160750037299 -2.86939818328905								O -5.44267490691052 -7.87143335571538 -6.63481845010229
H 0.75982477227108 -0.20462384848817 -3.38636404451630								H -6.33954645622590 -8.20314984649055 -6.73374793643827
H 0.46803352583912 0.62263047795482 -2.14861609920170								H -5.09921736745578 -7.85330842727905 -7.53256500277038
r(Omid---O3) = 4.02								r(Omid---O3) = 14.02
O -1.03822549982991 -1.00742506257486 0.73918412204501								O -0.92459699060902 -0.96173419973622 1.36185380843763
H -1.24241115291161 -1.05075847883089 -0.20184539511397								H -1.70170509546937 -0.81252208669809 0.81429997910156
H -0.82588068109340 -1.91398218002924 0.98129538042783								H -0.52923048835438 -1.76373256626140 1.00623078087006
O 1.04074421990037 0.97841086156786 0.81972504669566								O 0.92488082667658 1.26661613343033 1.10396481252415
H 0.76548517899706 1.69045163256652 1.40261249721647								H 1.09401286654186 1.64862453824435 1.96875767135643
H 0.34516327890447 0.30880554363107 0.90961332859401								H 0.30768777201650 0.54038544982396 1.27691588791582
O 0.08209301895273 0.14554620691473 -3.23690268189249								O -6.23654872848784 -9.32011146235553 -5.78815305544399
H 0.82076631108840 -0.15712575223647 -3.77253392883610								H -6.82385410160847 -10.06808051926664 -5.64718603837947
H 0.50122648536134 0.62605748488347 -2.51403023879151								H -6.07005139229008 -9.32835564605097 -6.73498189300859
r(Omid---O3) = 5.02								r(Omid---O3) = 15.02
O -1.07975732598398 -1.03542145233201 0.88321271194712								O -0.69700266496988 -1.05705652170971 1.36611193837946
H -1.52041186660467 -1.02967225517110 0.02728455043864								H -1.41365881468794 -1.08794443703450 0.72471490166930
H -0.70270645339616 -1.91800696494198 0.95302935170248								H -0.13426909772016 -1.80278205942313 1.13553683799015
O 0.94526107122928 1.03512635612416 0.88965164100464								O 0.79487569501245 1.42613697885463 1.11790888794735
H 0.80462174603515 1.62481003490765 1.63451772263852								H 0.78301949213169 1.89372570719593 1.95672841562447
H 0.24567231763663 0.36947153583219 0.97173955738520								H 0.27994350749246 0.62229067999027 1.28192223496544
O 0.44369088154571 -0.19091506347417 -4.10789754206031								O -6.97843264983772 -10.40391103036152 -5.13963018279761
H 0.47235565192164 0.49193471233491 -4.78397151383346								H -7.57431802100194 -11.13004304012165 -4.93469957258654
H 0.89766178921271 0.20539583026340 -3.35755028743750								H -6.90620438993389 -10.42375728736894 -6.09809519125512
r(Omid---O3) = 6.02								r(Omid---O3) = 16.02
O -1.03568950037848 -1.11724917478684 0.90639645441749								O -0.85384473678229 -0.82435160041334 1.35285247287102
H -1.68684301888444 -0.96815296099209 0.21352252119201								H -1.36884284474748 -0.86603526050076 0.54106379603546
H -0.63918449848089 -1.96562163828823 0.68494738461061								H -0.40868429939911 -1.67614078837533 1.40032798448113
O 0.95054724219013 0.99642697977292 0.88392544748243								O 1.10916555994732 1.31427245145410 1.19343810905674
H 1.00029662344834 1.40825225151311 1.75009702647501								H 0.97758572872085 1.92911140965154 1.91942629434820
H 0.26999853924679 0.31324649440616 0.97865459432683								H 0.42241973558868 0.64262299796568 1.31788145153673
O -0.18096784335835 -0.31235145331693 -5.03867957314473								O -7.77025401352406 -11.28653625352148 -4.47494479498323
H 0.10411003063654 -0.03706579965052 -5.91452663669345								H -7.50653479846572 -12.14068871150511 -4.82871830405968
H 0.34885473673914 0.22365808321413 -4.44111942036129								H -8.69613864143204 -11.20682114619078 -4.72124343944889
r(Omid---O3) = 7.02								r(Omid---O3) = 17.02
O -1.09628073455904 -1.06698039593967 0.90562462556216								O -0.84367672169067 -0.71343706065123 1.36748082957309
H -1.77653562145803 -0.88211748189443 0.25049612983798								H -1.24022747620793 -0.83534571704419 0.49924282547129
H -0.71397073000598 -1.90457609030994 0.62576167429606								H -0.45152908912528 -1.56709006015141 1.57595777242962
O 0.94839070685408 0.99501180523101 0.88205705153243								O 1.21312072748482 1.33934141460633 1.25310183903767
H 1.03294416944319 1.38141559850066 1.75723882700905								H 1.00887297335843 2.02976938431915 1.88871608651745
H 0.24817843021844 0.33214142026685 0.97677603176276								H 0.49154304082554 0.70055788949658 1.35036904061640
O -0.31753181267977 -0.44553892095165 -6.02797672552795								O -8.35198748320752 -12.22899945012549 -3.92576958033922
H -0.49271388438633 0.21031928931923 -6.70873566284375								H -8.49262612375599 -12.82979157618189 -4.66301420834625
H 0.36616121499802 -0.04189881172600 -5.48542378315919								H -9.05804141790518 -11.58237417427678 -4.01300661748374
r(Omid---O3) = 8.02								Water Dimer
O -1.09833908565929 -1.07294019406952 0.92138110245870								O 0.00736609308778 0.01160483727664 0.01654303106666
H -1.65997420042783 -0.97543183725469 0.14601839671731								H 0.96923829609668 0.01163390757928 -0.00786165608967
H -0.70704166150037 -1.94697408867218 0.82701577420187								H -0.23645930973061 0.94172299156947 -0.01797468333538
O 0.93945617739860 0.99851779880246 0.89660400838444								O -0.98965211040591 -1.29473874452490 2.41552285979740
H 0.88359259791662 1.51664602609015 1.70333383309821								H -0.69837253114115 -0.90508147720467 1.57803579702300
H 0.24411871422373 0.33050515259519 0.98978384170395								H -1.52582600869524 -2.04783629344218 2.15519720260474
O -0.49726002519450 -0.77151857421877 -6.94091628084007
H -0.58016958820227 -0.36280587793086 -7.80714546010415
H 0.18461719945968 -0.25437865490552 -6.50260262127613
[truncated: 50 more columns]

## Sheet: WaterHexamer-PRISM
DLPNO-CCSD(T)/LED MATRICES FOR THE PRISM CONFORMER OF WATER HEXAMER
A. HF/LED DECOMPOSITION																																											B. DLPNO-CCSD(T)/LED DECOMPOSITION with X=6
HF/aug-cc-pVTZ																																											DLPNO-CCSD(T)/aug-cc-pVTZ
ADDUCT																																											ADDUCT
HF										HF-EL-PREP-DISTR								ELS								EXC								HF-DISTR									TOTAL
1	2	3	4	5	6			Denominator		1	2	3	4	5	6			1	2	3	4	5	6			1	2	3	4	5	6			1	2	3	4	5	6				1	2	3	4	5	6
39.7502	-18.5698	-0.258681	-26.692	-2.91136	-37.574	1		(1,k)	-86.0058		16.4665	0.239404	23.8405	2.60968	34.8	1			-15.5699	-0.191596	-22.9727	-2.87542	-31.8001	1			-2.99984	-0.0670852	-3.71928	-0.0359331	-5.77389	1			-2.10333	-0.0192765	-2.85156	-0.301678	-2.77401	1			42.0163	-21.0485	-0.55169	-29.5266	-3.17321	-41.5688	1
	38.4718	-48.9112	-0.153956	-2.69049	-20.2917	2		(2,k)	-90.6171			43.426	0.131716	2.31047	18.0301	2				-42.1408	-0.142807	-2.67544	-17.6725	2				-6.77038	-0.011149	-0.0150533	-2.61912	2				-5.48513	-0.0222403	-0.380024	-2.26159	2				40.7271	-53.3269	-0.288103	-2.87515	-22.6208	2
		42.9265	-13.234	-27.3564	-2.89309	3		(3,k)	-92.6534				11.8351	24.5524	2.68274	3					-10.8583	-23.6905	-2.82055	3					-2.3757	-3.66589	-0.0725376	3					-1.39898	-2.80403	-0.210347	3					45.512	-15.4735	-30.2367	-3.19836	3
			34.2401	-36.2515	-3.11405	4		(4,k)	-79.4456					31.3643	2.78701	4						-31.1577	-3.08169	4						-5.09387	-0.0323556	4						-4.88719	-0.327037	4						36.2871	-39.8543	-3.35601	4
				59.0185	-66.7154	5		(5,k)	-135.925						59.9231	5							-57.7169	5							-8.99848	5							-6.79223	5							62.2243	-72.1909	5
					60.5918	6		(6,k)	-130.588							6								6								6								6								63.9493	6
SUM_EL-PREP	274.999			SUM	-32.6186									SUM	274.999							SUM	-265.367							SUM	-42.2506							SUM	-32.6186				SUM_EL-PREP	290.716			SUM	-48.5735
TWO-BODY																																											TWO-BODY
HF										HF-EL-PREP-DISTR								ELS								EXC								HF-DISTR									TOTAL
1	2	3	4	5	6					1	2	3	4	5	6			1	2	3	4	5	6			1	2	3	4	5	6			1	2	3	4	5	6				1	2	3	4	5	6
37.7146	-18.4542	-0.715457	-25.1929	-1.91438	-35.1678	1					17.0679	0.806585	21.7726	0.524663	34.9668	1			-15.568	-0.541678	-21.5775	-1.80732	-29.4907	1			-2.88624	-0.173779	-3.61545	-0.107059	-5.67713	1			-1.38634	0.0911282	-3.42032	-1.38971	-0.201079	1			39.9513	-20.9081	-1.10415	-28.0197	-2.2323	-39.2391	1
	35.9998	-43.0287	-0.147608	-1.55974	-18.3179	2						40.3621	0.0961501	0.217278	15.5123	2				-36.7079	-0.129969	-1.51713	-15.6814	2				-6.32082	-0.0176387	-0.0426104	-2.63653	2				-2.66665	-0.0514577	-1.34246	-2.80566	2				38.1939	-47.3041	-0.28242	-1.77842	-20.7177	2
		40.0426	-15.0204	-24.4754	-2.01571	3							14.7961	21.515	0.810553	3					-12.4491	-20.9017	-1.84775	3					-2.57133	-3.57376	-0.167964	3					-0.22433	-2.96041	-1.20516	3					42.603	-17.4523	-27.3724	-2.3843	3
			32.9938	-31.9674	-1.97015	4								29.6325	0.464734	4						-27.2163	-1.87562	4						-4.75102	-0.0945274	4						-2.33486	-1.50541	4						35.0014	-35.4671	-2.26063	4
				52.7631	-56.0206	5									54.4273	5							-47.7734	5							-8.24718	5							-1.59332	5							55.9064	-61.2739	5
					53.4584	6										6								6								6								6								56.7851	6
SUM_EL-PREP	252.972			SUM	-22.996									SUM	252.972							SUM	-235.085							SUM	-40.883							SUM	-22.996				SUM_EL-PREP	268.441			SUM	-39.3556
COOPERATIVITY																																											COOPERATIVITY
HF										HF-EL-PREP-DISTR								ELS								EXC								HF-DISTR									TOTAL
1	2	3	4	5	6					1	2	3	4	5	6			1	2	3	4	5	6			1	2	3	4	5	6			1	2	3	4	5	6				1	2	3	4	5	6
2.03552	-0.115579	0.456776	-1.49908	-0.996979	-2.40612	1					-0.601407	-0.567181	2.06784	2.08502	-0.166805	1			-0.00197979	0.350083	-1.39525	-1.06811	-2.30937	1			-0.113599	0.106694	-0.103833	0.0711263	-0.0967569	1			-0.716986	-0.110405	0.568755	1.08804	-2.57293	1			2.06497	-0.140441	0.552455	-1.5069	-0.940908	-2.3297	1
	2.47202	-5.88244	-0.00634851	-1.13075	-1.97373	2						3.06397	0.0355659	2.09319	2.51779	2				-5.43288	-0.0128382	-1.15831	-1.99113	2				-0.449558	0.0064897	0.0275571	0.0174033	2				-2.81847	0.0292174	0.962436	0.544066	2				2.53327	-6.02282	-0.00568282	-1.09674	-1.90303	2
		2.88381	1.78638	-2.88099	-0.877374	3							-2.96103	3.03736	1.87219	3					1.59075	-2.78886	-0.972801	3					0.19563	-0.0921247	0.0954266	3					-1.17465	0.156379	0.994815	3					2.90899	1.97874	-2.86435	-0.814062	3
			1.24626	-4.28416	-1.1439	4								1.73184	2.32228	4						-3.94132	-1.20607	4						-0.342843	0.0621718	4						-2.55232	1.17838	4						1.28578	-4.38721	-1.09538	4
				6.25541	-10.6948	5									5.49584	5							-9.94346	5							-0.751304	5							-5.19892	5							6.31784	-10.917	5
					7.13342	6										6								6								6								6								7.16425	6
SUM_EL-PREP	22.0265			SUM	-9.6226									SUM	22.0265							SUM	-30.2815							SUM	-1.36752							SUM	-9.6226				SUM_EL-PREP	22.2751			SUM	-9.21795
HF/aug-cc-pVQZ																																											DLPNO-CCSD(T)/aug-cc-pVQZ
ADDUCT																																											ADDUCT
HF										HF-EL-PREP-DISTR								ELS								EXC								HF-DISTR									TOTAL
1	2	3	4	5	6			Denominator		1	2	3	4	5	6			1	2	3	4	5	6			1	2	3	4	5	6			1	2	3	4	5	6				1	2	3	4	5	6
39.8168	-18.5869	-0.257793	-26.7267	-2.91043	-37.5922	1		(1,k)	-86.074		16.4912	0.23886	23.8928	2.61093	34.8495	1			-15.5906	-0.190752	-23.0114	-2.87454	-31.8248	1			-2.99626	-0.0670419	-3.71531	-0.0358986	-5.76742	1			-2.09565	-0.0189339	-2.83383	-0.2995	-2.74265	1			42.2725	-21.1248	-0.55524	-29.6295	-3.175	-41.6914	1
	38.5047	-48.951	-0.153719	-2.69001	-20.2895	2		(2,k)	-90.6712			43.4993	0.13159	2.31117	18.0397	2				-42.1876	-0.142589	-2.675	-17.6742	2				-6.76342	-0.0111301	-0.0150056	-2.61527	2				-5.45175	-0.0221287	-0.378837	-2.24977	2				40.9573	-53.468	-0.288563	-2.87599	-22.679	2
		43.0089	-13.233	-27.3642	-2.89242	3		(3,k)	-92.6985				11.8482	24.586	2.68538	3					-10.8611	-23.7028	-2.82006	3					-2.37189	-3.66144	-0.0723631	3					-1.38487	-2.77825	-0.207042	3					45.7465	-15.5319	-30.3153	-3.20179	3
			34.2961	-36.276	-3.11359	4		(4,k)	-79.503					31.4109	2.78926	4						-31.1872	-3.08131	4						-5.08872	-0.0322778	4						-4.86506	-0.324327	4						36.5419	-39.9625	-3.35815	4
				59.0831	-66.7371	5		(5,k)	-135.978						59.9939	5							-57.7487	5							-8.98831	5							-6.74316	5							62.5017	-72.3335	5
					60.6691	6		(6,k)	-130.625							6								6								6								6								64.1793	6
SUM_EL-PREP	275.379			SUM	-32.3958									SUM	275.379							SUM	-265.573							SUM	-42.2017							SUM	-32.3958				SUM_EL-PREP	292.199			SUM	-47.9915
TWO-BODY																																											TWO-BODY
HF										HF-EL-PREP-DISTR								ELS								EXC								HF-DISTR									TOTAL
1	2	3	4	5	6					1	2	3	4	5	6			1	2	3	4	5	6			1	2	3	4	5	6			1	2	3	4	5	6				1	2	3	4	5	6
37.7784	-18.4749	-0.713237	-25.2342	-1.9083	-35.1757	1					17.0935	0.813843	21.8193	0.529614	34.9915	1			-15.5929	-0.539615	-21.6232	-1.80121	-29.5078	1			-2.88207	-0.173621	-3.61098	-0.107086	-5.66782	1			-1.38148	0.100607	-3.41489	-1.37869	-0.184158	1			40.2087	-20.9972	-1.11387	-28.1367	-2.23466	-39.3702	1
	36.0137	-43.065	-0.147994	-1.55598	-18.3158	2						40.4283	0.099897	0.222209	15.5238	2				-36.7518	-0.130268	-1.51328	-15.6838	2				-6.3132	-0.0177265	-0.0427077	-2.63197	2				-2.63673	-0.0480973	-1.33378	-2.79199	2				38.4131	-47.4514	-0.288347	-1.78074	-20.7904	2
		40.1331	-15.0207	-24.4915	-2.01012	3							14.8056	21.5361	0.815996	3					-12.454	-20.9227	-1.84237	3					-2.56673	-3.56882	-0.167748	3					-0.215125	-2.95548	-1.19412	3					42.8446	-17.5317	-27.4727	-2.39063	3
			33.0459	-31.9996	-1.96413	4								29.6727	0.470001	4						-27.2537	-1.86959	4						-4.74585	-0.0945349	4						-2.32691	-1.49413	4						35.2756	-35.5938	-2.26324	4
				52.8111	-56.0372	5									54.4917	5							-47.8004	5							-8.23684	5							-1.5455	5							56.1552	-61.4278	5
					53.5318	6										6								6								6								6								57.0281	6
SUM_EL-PREP	253.314			SUM	-22.8005									SUM	253.314							SUM	-235.287							SUM	-40.8277							SUM	-22.8005				SUM_EL-PREP	269.925			SUM	-38.918
COOPERATIVITY																																											COOPERATIVITY
HF										HF-EL-PREP-DISTR								ELS								EXC								HF-DISTR									TOTAL
1	2	3	4	5	6					1	2	3	4	5	6			1	2	3	4	5	6			1	2	3	4	5	6			1	2	3	4	5	6				1	2	3	4	5	6
2.03847	-0.111946	0.455443	-1.49249	-1.00213	-2.41652	1					-0.602222	-0.574984	2.07355	2.08132	-0.141977	1			0.00224523	0.348864	-1.38816	-1.07332	-2.31692	1			-0.114191	0.106579	-0.10433	0.0711872	-0.0995977	1			-0.714168	-0.119541	0.581059	1.07919	-2.55849	1			2.06383	-0.127606	0.558631	-1.49278	-0.940332	-2.32124	1
	2.49096	-5.88605	-0.00572477	-1.13402	-1.97372	2						3.07103	0.0316934	2.08896	2.51593	2				-5.43583	-0.0123211	-1.16173	-1.99042	2				-0.45022	0.00659638	0.027702	0.0167062	2				-2.81502	0.0259686	0.954938	0.542213	2				2.54423	-6.01657	-0.000216185	-1.09525	-1.88862	2
		2.87582	1.78767	-2.8727	-0.882304	3							-2.95742	3.04993	1.86939	3					1.59283	-2.78008	-0.977689	3					0.194837	-0.092616	0.0953852	3					-1.16975	0.17723	0.987081	3					2.9019	1.99979	-2.8426	-0.811154	3
			1.25018	-4.27636	-1.14946	4								1.73821	2.31926	4						-3.93349	-1.21172	4						-0.34287	0.0622571	4						-2.53815	1.1698	4						1.26624	-4.36867	-1.09491	4
				6.27203	-10.6998	5									5.50216	5							-9.94834	5							-0.751474	5							-5.19766	5							6.34645	-10.9057	5
					7.13737	6										6								6								6								6								7.15113	6
SUM_EL-PREP	22.0648			SUM	-9.59531									SUM	22.0648							SUM	-30.2861							SUM	-1.37405							SUM	-9.59531				SUM_EL-PREP	22.2738			SUM	-9.07342
HF/CBS																																											DLPNO-CCSD(T)/CBS
ADDUCT																																											ADDUCT
HF										HF-EL-PREP-DISTR								ELS								EXC								HF-DISTR									TOTAL
1	2	3	4	5	6					1	2	3	4	5	6			1	2	3	4	5	6			1	2	3	4	5	6			1	2	3	4	5	6				1	2	3	4	5	6
39.8369	-18.592	-0.257526	-26.7371	-2.91016	-37.5977	1					16.4987	0.238695	23.9086	2.61131	34.8645	1			-15.5969	-0.190497	-23.023	-2.87427	-31.8322	1			-2.99518	-0.0670288	-3.71411	-0.0358882	-5.76547	1			-2.09333	-0.0188306	-2.82848	-0.298844	-2.7332	1			42.4275	-21.1722	-0.558131	-29.6885	-3.17665	-41.7712	1
	38.5146	-48.963	-0.153648	-2.68986	-20.2889	2						43.5214	0.131553	2.31138	18.0426	2				-42.2017	-0.142523	-2.67487	-17.6748	2				-6.76133	-0.0111245	-0.0149913	-2.61411	2				-5.4417	-0.0220951	-0.37848	-2.24621	2				41.1077	-53.5521	-0.288988	-2.87678	-22.7214	2
		43.0338	-13.2327	-27.3666	-2.89222	3							11.8521	24.5961	2.68618	3					-10.862	-23.7065	-2.81991	3					-2.37074	-3.6601	-0.0723106	3					-1.38062	-2.77049	-0.206047	3					45.8796	-15.5738	-30.368	-3.20449	3
			34.313	-36.2833	-3.11345	4								31.4249	2.78994	4						-31.1962	-3.0812	4						-5.08717	-0.0322544	4						-4.8584	-0.32351	4						36.7002	-40.0294	-3.35986	4
				59.1025	-66.7436	5									60.0152	5							-57.7583	5							-8.98525	5							-6.72837	5							62.6726	-72.4261	5
					60.6924	6										6								6								6								6								64.3112	6
SUM_EL-PREP	275.493			SUM	-32.3286									SUM	275.493							SUM	-265.635							SUM	-42.187							SUM	-32.3286				SUM_EL-PREP	293.099			SUM	-47.6686
TWO-BODY																																											TWO-BODY
HF										HF-EL-PREP-DISTR								ELS								EXC								HF-DISTR									TOTAL
1	2	3	4	5	6					1	2	3	4	5	6			1	2	3	4	5	6			1	2	3	4	5	6			1	2	3	4	5	6				1	2	3	4	5	6
37.7976	-18.4812	-0.712568	-25.2466	-1.90647	-35.178	1					17.1012	0.81603	21.8334	0.531106	34.999	1			-15.6004	-0.538994	-21.637	-1.79938	-29.513	1			-2.88081	-0.173574	-3.60963	-0.107094	-5.66501	1			-1.38001	0.103463	-3.41325	-1.37536	-0.17906	1			40.3657	-21.0522	-1.12171	-28.203	-2.23884	-39.4603	1
	36.0179	-43.0759	-0.148111	-1.55485	-18.3151	2						40.4482	0.101026	0.223694	15.5273	2				-36.765	-0.130358	-1.51212	-15.6845	2				-6.31091	-0.017753	-0.042737	-2.6306	2				-2.62771	-0.0470849	-1.33116	-2.78787	2				38.5635	-47.5414	-0.292408	-1.78393	-20.843	2
		40.1604	-15.0208	-24.4964	-2.00843	3							14.8084	21.5424	0.817636	3					-12.4554	-20.9291	-1.84075	3					-2.56534	-3.56733	-0.167683	3					-0.212352	-2.954	-1.1908	3					42.9795	-17.5881	-27.5375	-2.39743	3
			33.0616	-32.0093	-1.96231	4								29.6848	0.471589	4						-27.265	-1.86778	4						-4.74429	-0.0945372	4						-2.32452	-1.49073	4						35.4495	-35.6707	-2.26757	4
				52.8255	-56.0422	5									54.5111	5							-47.8085	5							-8.23372	5							-1.5311	5							56.3127	-61.5306	5
					53.5539	6										6								6								6								6								57.1711	6
SUM_EL-PREP	253.417			SUM	-22.7415									SUM	253.417							SUM	-235.347							SUM	-40.811							SUM	-22.7415				SUM_EL-PREP	270.842			SUM	-38.6869
COOPERATIVITY																																											COOPERATIVITY
HF										HF-EL-PREP-DISTR								ELS								EXC								HF-DISTR									TOTAL
1	2	3	4	5	6					1	2	3	4	5	6			1	2	3	4	5	6			1	2	3	4	5	6			1	2	3	4	5	6				1	2	3	4	5	6
2.03935	-0.110851	0.455042	-1.4905	-1.00369	-2.41965	1					-0.602468	-0.577335	2.07527	2.08021	-0.134496	1			0.00351824	0.348497	-1.38602	-1.07489	-2.31919	1			-0.114369	0.106545	-0.10448	0.0712055	-0.100454	1			-0.713319	-0.122293	0.584766	1.07652	-2.55414	1			2.06183	-0.119961	0.563575	-1.48544	-0.937805	-2.31095	1
	2.49666	-5.88714	-0.00553683	-1.13501	-1.97371	2						3.07315	0.0305266	2.08769	2.51537	2				-5.43672	-0.0121654	-1.16276	-1.99021	2				-0.45042	0.00662852	0.0277457	0.0164961	2				-2.81399	0.0249898	0.952679	0.541654	2				2.54425	-6.01063	0.00341989	-1.09285	-1.87837	2
		2.87341	1.78806	-2.8702	-0.883789	3							-2.95633	3.05372	1.86854	3					1.59346	-2.77744	-0.979162	3					0.194598	-0.0927641	0.0953727	3					-1.16827	0.183513	0.984751	3					2.90014	2.01424	-2.83053	-0.80706	3
			1.25136	-4.27402	-1.15114	4								1.74013	2.31835	4						-3.93114	-1.21342	4						-0.342878	0.0622828	4						-2.53388	1.16722	4						1.25071	-4.35868	-1.09229	4
				6.27703	-10.7013	5									5.50407	5							-9.94982	5							-0.751525	5							-5.19728	5							6.35997	-10.8955	5
					7.13856	6										6								6								6								6								7.14017	6
SUM_EL-PREP	22.0764			SUM	-9.58709									SUM	22.0764							SUM	-30.2875							SUM	-1.37602							SUM	-9.58709				SUM_EL-PREP	22.2571			SUM	-8.98176
E. LED HEAT MAPS AT THE DLPNO-CCSD(T)/CPS/CBS LEVEL
ADDUCT
Without distributing electronic preparation								With distributed electronic preparation							Components
TWO-BODY
Without distributing electronic preparation								With distributed electronic preparation							Components
COOPERATIVITY
Without distributing electronic preparation								With distributed electronic preparation							Components
F. THE EFFECT OF BSSE
The results above were obtained without applying BSSE correction. To obtain BSSE-corrected interaction energies, the monomer energies must be calculated using the basis set of the adduct rather than their respective monomer basis sets. The so-obtained monomer energies must then be subtracted from the corresponding intra-monomer LED component of the adduct.
Hence, BSSE correction affects only the electronic preparation terms (diagonal elements on the standard LED maps). However, the terms extrapolated to both CPS and CBS limits are essentially identical with and without BSSE correction (see the last map below in the deviation section), with a total deviation of only 0.09 kcal/mol.
STANDARD LED INTERACTION ENERGY MAPS OBTAINED APPLYING BSSE CORRECTION																										DEVIATION OF THE BSSE-CORRECTED STANDARD LED INTERACTION ENERGY MAPS FROM THE CORRESPONDING BSSE UNCORRECTED MAPS
HF/aug-cc-pVTZ										HF/aug-cc-pVQZ								HF/CBS(3/4)								HF/aug-cc-pVTZ								HF/aug-cc-pVQZ									HF/CBS(3/4)
HF										HF								HF								HF								HF									HF
1	2	3	4	5	6					1	2	3	4	5	6			1	2	3	4	5	6			1	2	3	4	5	6			1	2	3	4	5	6				1	2	3	4	5	6
39.8643	-18.5698	-0.258681	-26.692	-2.91136	-37.574	1				39.8581	-18.5869	-0.257793	-26.7267	-2.91043	-37.5922	1		39.8562	-18.592	-0.257526	-26.7371	-2.91016	-37.5977	1		0.114109	1.97665e-07	1.07932e-07	-2.33434e-07	-9.53814e-08	-5.02008e-08	1		0.0412284	-2.74222e-07	8.53413e-08	3.3509e-07	2.75477e-07	-2.61671e-07	1			0.0192692	-4.16403e-07	7.85347e-08	5.06388e-07	3.87218e-07	-3.25388e-07	1
	38.5874	-48.9112	-0.153956	-2.69049	-20.2917	2					38.5469	-48.951	-0.153719	-2.69001	-20.2895	2			38.5347	-48.963	-0.153647	-2.68986	-20.2889	2			0.115562	1.63152e-07	-1.63152e-08	5.08283e-08	-1.12952e-07	2			0.0422251	1.83233e-07	1.55622e-07	-4.20431e-08	-1.02912e-07	2				0.0201283	1.89283e-07	2.07428e-07	-7.00257e-08	-9.98864e-08	2
		43.0442	-13.234	-27.3564	-2.89309	3						43.0519	-13.233	-27.3642	-2.89242	3				43.0543	-13.2327	-27.3666	-2.89222	3				0.117711	5.02635e-07	4.14156e-07	6.58885e-08	3				0.042997	3.90938e-07	3.56425e-07	1.6378e-07	3					0.0204853	3.57284e-07	3.39031e-07	1.93275e-07	3
			34.354	-36.2515	-3.11405	4							34.3394	-36.276	-3.11359	4					34.335	-36.2833	-3.11345	4					0.11388	3.73996e-07	2.60416e-07	4					0.0432741	3.35718e-07	-2.99322e-07	4						0.0220004	3.24184e-07	-4.67973e-07	4
				59.1529	-66.7154	5								59.1306	-66.7371	5						59.1239	-66.7436	5						0.134326	-2.88654e-08	5						0.0474789	-1.03539e-07	5							0.0213113	-1.26039e-07	5
					60.7176	6									60.7141	6							60.7131	6							0.125799	6							0.0449953	6								0.0206487	6
SUM_EL-PREP	275.72			SUM	-31.8973					SUM_EL-PREP	275.641			SUM	-32.1336			SUM_EL-PREP	275.617			SUM	-32.2048			SUM_EL-PREP	0.721388			SUM	0.72139			SUM_EL-PREP	0.262199			SUM	0.2622				SUM_EL-PREP	0.123843			SUM	0.123844
DLPNO-CCSD(T)/aug-cc-pVTZ with X=6										DLPNO-CCSD(T)/aug-cc-pVQZ with X=6								DLPNO-CCSD(T)/CBS(3/4) with X=6								DLPNO-CCSD(T)/aug-cc-pVTZ with X=6								DLPNO-CCSD(T)/aug-cc-pVQZ with X=6									DLPNO-CCSD(T)/CBS(3/4) with X=6
TOTAL										TOTAL								TOTAL								TOTAL								TOTAL									TOTAL
1	2	3	4	5	6					1	2	3	4	5	6			1	2	3	4	5	6			1	2	3	4	5	6			1	2	3	4	5	6				1	2	3	4	5	6
42.6849	-21.0485	-0.55169	-29.5266	-3.17321	-41.5688	1				42.5672	-21.1248	-0.55524	-29.6295	-3.175	-41.6914	1		42.4859	-21.1722	-0.558131	-29.6885	-3.17665	-41.7712	1		0.668681	1.97665e-07	1.07932e-07	-2.33434e-07	-9.53814e-08	-5.02008e-08	1		0.294706	-2.74222e-07	8.53413e-08	3.3509e-07	2.75477e-07	-2.61671e-07	1			0.0584039	0	0	0	0	0	1
	41.3822	-53.3269	-0.288103	-2.87515	-22.6208	2					41.2336	-53.468	-0.288563	-2.87599	-22.679	2			41.1444	-53.5521	-0.288988	-2.87678	-22.7214	2			0.655033	1.63152e-07	-1.63152e-08	5.08283e-08	-1.12952e-07	2			0.276238	1.83233e-07	1.55622e-07	-4.20431e-08	-1.02912e-07	2				0.0366873	0	0	0	0	2
		46.1806	-15.4735	-30.2367	-3.19836	3						46.0593	-15.5319	-30.3153	-3.20179	3				45.9698	-15.5738	-30.368	-3.20449	3				0.66861	5.02635e-07	4.14156e-07	6.58885e-08	3				0.312774	3.90938e-07	3.56425e-07	1.6378e-07	3					0.0901343	0	0	0	3
			36.9456	-39.8543	-3.35601	4							36.8333	-39.9625	-3.35815	4					36.7593	-40.0294	-3.35986	4					0.658417	3.73996e-07	2.60416e-07	4					0.291408	3.35718e-07	-2.99322e-07	4						0.0591273	0	0	4
				63.0304	-72.1909	5								62.8504	-72.3335	5						62.7314	-72.4261	5						0.806116	-2.88654e-08	5						0.348726	-1.03539e-07	5							0.0587668	0	5
					64.6833	6									64.5256	6							64.4149	6							0.733968	6							0.346372	6								0.103626	6
SUM_EL-PREP	294.907			SUM	-44.3827					SUM_EL-PREP	294.069			SUM	-46.1212			SUM_EL-PREP	293.506			SUM	-47.2619			SUM_EL-PREP	4.19083			SUM	4.19083			SUM_EL-PREP	1.87023			SUM	1.87023				SUM_EL-PREP	0.406746			SUM	0.406746
DLPNO-CCSD(T)/aug-cc-pVTZ with X=7										DLPNO-CCSD(T)/aug-cc-pVQZ with X=7								DLPNO-CCSD(T)/CBS(3/4) with X=7								DLPNO-CCSD(T)/aug-cc-pVTZ with X=7								DLPNO-CCSD(T)/aug-cc-pVQZ with X=7									DLPNO-CCSD(T)/CBS(3/4) with X=7
TOTAL										TOTAL								TOTAL								TOTAL								TOTAL									TOTAL
1	2	3	4	5	6					1	2	3	4	5	6			1	2	3	4	5	6			1	2	3	4	5	6			1	2	3	4	5	6				1	2	3	4	5	6
42.6781	-21.1144	-0.559873	-29.594	-3.18033	-41.6589	1				42.5567	-21.1885	-0.562744	-29.6911	-3.1817	-41.7773	1		42.4728	-21.2343	-0.565152	-29.746	-3.18306	-41.8541	1		0.667206	1.97665e-07	1.07932e-07	-2.33434e-07	-9.53814e-08	-5.02008e-08	1		0.276548	-2.90537e-07	8.59688e-08	3.376e-07	2.74849e-07	-2.61671e-07	1			0.0283658	-4.37634e-07	7.93513e-08	5.09655e-07	3.86401e-07	-3.25388e-07	1
	41.3789	-53.408	-0.291438	-2.8813	-22.6838	2					41.2245	-53.5446	-0.291928	-2.88196	-22.7386	2			41.1313	-53.6255	-0.292375	-2.88263	-22.7785	2			0.658239	1.63152e-07	-1.63152e-08	5.08283e-08	-1.12952e-07	2			0.259198	1.86998e-07	1.5625e-07	-4.14156e-08	-1.06049e-07	2				0.00523595	1.94183e-07	2.08244e-07	-6.92091e-08	-1.03969e-07	2
		46.171	-15.5313	-30.3073	-3.20901	3						46.049	-15.5871	-30.3799	-3.21176	3				45.9589	-15.6272	-30.4284	-3.21399	3				0.666006	5.02635e-07	4.14156e-07	6.58885e-08	3				0.290853	3.97841e-07	3.54543e-07	1.6378e-07	3					0.0544622	3.66266e-07	3.36581e-07	1.93275e-07	3
			36.9444	-39.9271	-3.36438	4							36.8232	-40.0319	-3.36558	4					36.7428	-40.0964	-3.36663	4					0.656638	3.73996e-07	2.60416e-07	4					0.272373	3.3007e-07	-3.01205e-07	4						0.0278083	3.16835e-07	-4.70423e-07	4
				63.0262	-72.287	5								62.8401	-72.426	5						62.7167	-72.5161	5						0.805369	-2.88654e-08	5						0.323944	-9.8519e-08	5							0.0168804	-1.19506e-07	5
					64.6818	6									64.5113	6							64.3913	6							0.736686	6							0.322764	6								0.0612735	6
SUM_EL-PREP	294.88			SUM	-45.1178					SUM_EL-PREP	294.005			SUM	-46.856			SUM_EL-PREP	293.414			SUM	-47.9964			SUM_EL-PREP	4.19014			SUM	4.19015			SUM_EL-PREP	1.74568			SUM	1.74568				SUM_EL-PREP	0.194026			SUM	0.194027
DLPNO-CCSD(T)/aug-cc-pVTZ/CPS(6/7)										DLPNO-CCSD(T)/aug-cc-pVTQ/CPS(6/7)								DLPNO-CCSD(T)/CBS(3/4)/CPS(6/7)								DLPNO-CCSD(T)/aug-cc-pVTZ/CPS(6/7)								DLPNO-CCSD(T)/aug-cc-pVTQ/CPS(6/7)									DLPNO-CCSD(T)/CBS(3/4)/CPS(6/7)
TOTAL										TOTAL								TOTAL								TOTAL								TOTAL									TOTAL
1	2	3	4	5	6					1	2	3	4	5	6			1	2	3	4	5	6			1	2	3	4	5	6			1	2	3	4	5	6				1	2	3	4	5	6
42.6747	-21.1474	-0.563964	-29.6277	-3.18389	-41.7039	1				42.5514	-21.2204	-0.566496	-29.722	-3.18506	-41.8202	1		42.4663	-21.2653	-0.568662	-29.7748	-3.18627	-41.8955	1		0.666469	1.97665e-07	1.07932e-07	-2.33434e-07	-9.53814e-08	-5.02007e-08	1		0.267469	-2.98695e-07	8.62826e-08	3.38855e-07	2.74535e-07	-2.61671e-07	1			0.0133467	-6.56451e-07	1.19027e-07	7.64482e-07	5.79602e-07	-4.88083e-07	1
	41.3772	-53.4485	-0.293105	-2.88438	-22.7153	2					41.22	-53.5829	-0.293611	-2.88495	-22.7684	2			41.1247	-53.6622	-0.294069	-2.88555	-22.807	2			0.659841	1.63152e-07	-1.63152e-08	5.08283e-08	-1.12952e-07	2			0.250677	1.8888e-07	1.56564e-07	-4.11019e-08	-1.07618e-07	2				-0.0104897	2.91274e-07	3.12367e-07	-1.03814e-07	-1.55954e-07	2
		46.1663	-15.5602	-30.3426	-3.21433	3						46.0439	-15.6147	-30.4122	-3.21674	3				45.9535	-15.654	-30.4586	-3.21873	3				0.664705	5.02635e-07	4.14156e-07	6.58885e-08	3				0.279893	4.01292e-07	3.53602e-07	1.6378e-07	3					0.0366261	5.49399e-07	5.04872e-07	2.89913e-07	3
			36.9439	-39.9635	-3.36857	4							36.8181	-40.0666	-3.3693	4					36.7346	-40.1299	-3.37001	4					0.655748	3.73996e-07	2.60416e-07	4					0.262855	3.27246e-07	-3.02146e-07	4						0.0121487	4.75253e-07	-7.05635e-07	4
				63.0241	-72.335	5								62.8349	-72.4723	5						62.7094	-72.5611	5						0.804996	-2.88655e-08	5						0.311553	-9.6009e-08	5							-0.00406273	-1.79259e-07	5
					64.6811	6									64.5041	6							64.3796	6							0.738045	6							0.310959	6								0.040097	6
SUM_EL-PREP	294.867			SUM	-45.4853					SUM_EL-PREP	293.972			SUM	-47.2234			SUM_EL-PREP	293.368			SUM	-48.3637			SUM_EL-PREP	4.1898			SUM	4.18981			SUM_EL-PREP	1.68341			SUM	1.68341				SUM_EL-PREP	0.087666			SUM	0.0876676
G. ORCA INPUT EXAMPLE FOR PERFORMING LED INTERACTION ENERGY COMPUTATION WITHOUT AND WITH BSSE CORRECTION
ORCA input files for DLPNO-CCSD(T1)/TightPNO/aug-cc-pVQZ interaction energy computations without and with BSSE correction are as provided below. Note that LED keyword is removed from the first line of the input files for the monomer computations.
ADDUCT LED COMPUTATION (necessary for the cases both without and with BSSE correction)											MONOMER COMPUTATIONS WITH MONOMER BASIS SET (needed for the results without BSSE correction)												MONOMER COMPUTATIONS WITH ADDUCT BASIS SET (needed for the results with BSSE correction)
! DLPNO-CCSD(T1) TightPNO LED aug-cc-pVQZ DEFGRID3 RIJCOSX VeryTightSCF											Monomer 1												Monomer 1										Monomer 4
%basis auxj "autoaux" auxc "autoaux" autoauxlmax true end											! DLPNO-CCSD(T1) TightPNO aug-cc-pVQZ DEFGRID3 RIJCOSX VeryTightSCF												! DLPNO-CCSD(T1) TightPNO aug-cc-pVQZ DEFGRID3 RIJCOSX VeryTightSCF										! DLPNO-CCSD(T1) TightPNO aug-cc-pVQZ DEFGRID3 RIJCOSX VeryTightSCF
*xyz 0 1											%basis auxj "autoaux" auxc "autoaux" autoauxlmax true end												%basis auxj "autoaux" auxc "autoaux" autoauxlmax true end										%basis auxj "autoaux" auxc "autoaux" autoauxlmax true end
O(1) 1.781999366 -0.233440242 1.06644666
H(1) 1.238894986 -1.01826812 0.897519153											*xyz 0 1												*xyz 0 1										*xyz 0 1
H(1) 1.1362351 0.453009461 1.297721636											O 1.781999366 -0.233440242 1.06644666												O 1.781999366 -0.233440242 1.06644666										O: 1.781999366 -0.233440242 1.06644666
O(2) 0.041948971 -2.058573616 -0.411705886											H 1.238894986 -1.01826812 0.897519153												H 1.238894986 -1.01826812 0.897519153										H: 1.238894986 -1.01826812 0.897519153
H(2) -0.749504423 -1.476896725 -0.371632667											H 1.1362351 0.453009461 1.297721636												H 1.1362351 0.453009461 1.297721636										H: 1.1362351 0.453009461 1.297721636
H(2) -0.294603829 -2.958750744 -0.399359741											*												O: 0.041948971 -2.058573616 -0.411705886										O: 0.041948971 -2.058573616 -0.411705886
O(3) -1.903794739 -0.140389401 -0.301836475																							H: -0.749504423 -1.476896725 -0.371632667										H: -0.749504423 -1.476896725 -0.371632667
H(3) -1.593576791 0.486317154 -0.97555717											Monomer 2												H: -0.294603829 -2.958750744 -0.399359741										H: -0.294603829 -2.958750744 -0.399359741
H(3) -1.731877237 0.347010919 0.515828171																							O: -1.903794739 -0.140389401 -0.301836475										O: -1.903794739 -0.140389401 -0.301836475
O(4) -0.281628273 1.812439584 1.159731637											! DLPNO-CCSD(T1) TightPNO aug-cc-pVQZ DEFGRID3 RIJCOSX VeryTightSCF												H: -1.593576791 0.486317154 -0.97555717										H: -1.593576791 0.486317154 -0.97555717
H(4) -0.27713536 2.630566975 1.664501696																							H: -1.731877237 0.347010919 0.515828171										H: -1.731877237 0.347010919 0.515828171
H(4) -0.21455705 2.073552047 0.220659084											%basis auxj "autoaux" auxc "autoaux" autoauxlmax true end												O: -0.281628273 1.812439584 1.159731637										O -0.281628273 1.812439584 1.159731637
O(5) -0.233113802 1.78269029 -1.602807998																							H: -0.27713536 2.630566975 1.664501696										H -0.27713536 2.630566975 1.664501696
H(5) 0.519532374 1.148403791 -1.752530352											*xyz 0 1												H: -0.21455705 2.073552047 0.220659084										H -0.21455705 2.073552047 0.220659084
H(5) -0.205381112 2.41125176 -2.3293375											O 0.041948971 -2.058573616 -0.411705886												O: -0.233113802 1.78269029 -1.602807998										O: -0.233113802 1.78269029 -1.602807998
O(6) 1.690178787 -0.039257978 -1.709436451											H -0.749504423 -1.476896725 -0.371632667												H: 0.519532374 1.148403791 -1.752530352										H: 0.519532374 1.148403791 -1.752530352
H(6) 1.974517606 0.001266283 -0.772889797											H -0.294603829 -2.958750744 -0.399359741												H: -0.205381112 2.41125176 -2.3293375										H: -0.205381112 2.41125176 -2.3293375
H(6) 1.230242616 -0.891730929 -1.724042211											*												O: 1.690178787 -0.039257978 -1.709436451										O: 1.690178787 -0.039257978 -1.709436451
*																							H: 1.974517606 0.001266283 -0.772889797										H: 1.974517606 0.001266283 -0.772889797
											Monomer 3												H: 1.230242616 -0.891730929 -1.724042211										H: 1.230242616 -0.891730929 -1.724042211
																							*										*
											! DLPNO-CCSD(T1) TightPNO aug-cc-pVQZ DEFGRID3 RIJCOSX VeryTightSCF
																							Monomer 2										Monomer 5
											%basis auxj "autoaux" auxc "autoaux" autoauxlmax true end
																							! DLPNO-CCSD(T1) TightPNO aug-cc-pVQZ DEFGRID3 RIJCOSX VeryTightSCF										! DLPNO-CCSD(T1) TightPNO aug-cc-pVQZ DEFGRID3 RIJCOSX VeryTightSCF
											*xyz 0 1
											O -1.903794739 -0.140389401 -0.301836475												%basis auxj "autoaux" auxc "autoaux" autoauxlmax true end										%basis auxj "autoaux" auxc "autoaux" autoauxlmax true end
											H -1.593576791 0.486317154 -0.97555717
											H -1.731877237 0.347010919 0.515828171												*xyz 0 1										*xyz 0 1
											*												O: 1.781999366 -0.233440242 1.06644666										O: 1.781999366 -0.233440242 1.06644666
																							H: 1.238894986 -1.01826812 0.897519153										H: 1.238894986 -1.01826812 0.897519153
											Monomer 4												H: 1.1362351 0.453009461 1.297721636										H: 1.1362351 0.453009461 1.297721636
																							O 0.041948971 -2.058573616 -0.411705886										O: 0.041948971 -2.058573616 -0.411705886
											! DLPNO-CCSD(T1) TightPNO aug-cc-pVQZ DEFGRID3 RIJCOSX VeryTightSCF												H -0.749504423 -1.476896725 -0.371632667										H: -0.749504423 -1.476896725 -0.371632667
																							H -0.294603829 -2.958750744 -0.399359741										H: -0.294603829 -2.958750744 -0.399359741
											%basis auxj "autoaux" auxc "autoaux" autoauxlmax true end												O: -1.903794739 -0.140389401 -0.301836475										O: -1.903794739 -0.140389401 -0.301836475
																							H: -1.593576791 0.486317154 -0.97555717										H: -1.593576791 0.486317154 -0.97555717
											*xyz 0 1												H: -1.731877237 0.347010919 0.515828171										H: -1.731877237 0.347010919 0.515828171
											O -0.281628273 1.812439584 1.159731637												O: -0.281628273 1.812439584 1.159731637										O: -0.281628273 1.812439584 1.159731637
											H -0.27713536 2.630566975 1.664501696												H: -0.27713536 2.630566975 1.664501696										H: -0.27713536 2.630566975 1.664501696
											H -0.21455705 2.073552047 0.220659084												H: -0.21455705 2.073552047 0.220659084										H: -0.21455705 2.073552047 0.220659084
											*												O: -0.233113802 1.78269029 -1.602807998										O -0.233113802 1.78269029 -1.602807998
																							H: 0.519532374 1.148403791 -1.752530352										H 0.519532374 1.148403791 -1.752530352
											Monomer 5												H: -0.205381112 2.41125176 -2.3293375										H -0.205381112 2.41125176 -2.3293375
																							O: 1.690178787 -0.039257978 -1.709436451										O: 1.690178787 -0.039257978 -1.709436451
											! DLPNO-CCSD(T1) TightPNO aug-cc-pVQZ DEFGRID3 RIJCOSX VeryTightSCF												H: 1.974517606 0.001266283 -0.772889797										H: 1.974517606 0.001266283 -0.772889797
																							H: 1.230242616 -0.891730929 -1.724042211										H: 1.230242616 -0.891730929 -1.724042211
											%basis auxj "autoaux" auxc "autoaux" autoauxlmax true end												*										*
											*xyz 0 1												Monomer 3										Monomer 6
											O -0.233113802 1.78269029 -1.602807998
											H 0.519532374 1.148403791 -1.752530352												! DLPNO-CCSD(T1) TightPNO aug-cc-pVQZ DEFGRID3 RIJCOSX VeryTightSCF										! DLPNO-CCSD(T1) TightPNO aug-cc-pVQZ DEFGRID3 RIJCOSX VeryTightSCF
											H -0.205381112 2.41125176 -2.3293375
											*												%basis auxj "autoaux" auxc "autoaux" autoauxlmax true end										%basis auxj "autoaux" auxc "autoaux" autoauxlmax true end
											Monomer 6												*xyz 0 1										*xyz 0 1
																							O: 1.781999366 -0.233440242 1.06644666										O: 1.781999366 -0.233440242 1.06644666
											! DLPNO-CCSD(T1) TightPNO aug-cc-pVQZ DEFGRID3 RIJCOSX VeryTightSCF												H: 1.238894986 -1.01826812 0.897519153										H: 1.238894986 -1.01826812 0.897519153
																							H: 1.1362351 0.453009461 1.297721636										H: 1.1362351 0.453009461 1.297721636
											%basis auxj "autoaux" auxc "autoaux" autoauxlmax true end												O: 0.041948971 -2.058573616 -0.411705886										O: 0.041948971 -2.058573616 -0.411705886
																							H: -0.749504423 -1.476896725 -0.371632667										H: -0.749504423 -1.476896725 -0.371632667
											*xyz 0 1												H: -0.294603829 -2.958750744 -0.399359741										H: -0.294603829 -2.958750744 -0.399359741
											O 1.690178787 -0.039257978 -1.709436451												O -1.903794739 -0.140389401 -0.301836475										O: -1.903794739 -0.140389401 -0.301836475
											H 1.974517606 0.001266283 -0.772889797												H -1.593576791 0.486317154 -0.97555717										H: -1.593576791 0.486317154 -0.97555717
											H 1.230242616 -0.891730929 -1.724042211												H -1.731877237 0.347010919 0.515828171										H: -1.731877237 0.347010919 0.515828171
											*												O: -0.281628273 1.812439584 1.159731637										O: -0.281628273 1.812439584 1.159731637
																							H: -0.27713536 2.630566975 1.664501696										H: -0.27713536 2.630566975 1.664501696
																							H: -0.21455705 2.073552047 0.220659084										H: -0.21455705 2.073552047 0.220659084
																							O: -0.233113802 1.78269029 -1.602807998										O: -0.233113802 1.78269029 -1.602807998
																							H: 0.519532374 1.148403791 -1.752530352										H: 0.519532374 1.148403791 -1.752530352
																							H: -0.205381112 2.41125176 -2.3293375										H: -0.205381112 2.41125176 -2.3293375
																							O: 1.690178787 -0.039257978 -1.709436451										O 1.690178787 -0.039257978 -1.709436451
																							H: 1.974517606 0.001266283 -0.772889797										H 1.974517606 0.001266283 -0.772889797
																							H: 1.230242616 -0.891730929 -1.724042211										H 1.230242616 -0.891730929 -1.724042211
																							*										*

## Sheet: WaterHexamer-BOAT
DLPNO-CCSD(T)/LED MATRICES FOR THE BOAT CONFORMER OF WATER HEXAMER
A. HF/LED DECOMPOSITION																																											B. DLPNO-CCSD(T)/LED DECOMPOSITION with X=6
HF/aug-cc-pVTZ																																											DLPNO-CCSD(T)/aug-cc-pVTZ
ADDUCT																																											ADDUCT
HF										HF-EL-PREP-DISTR								ELS								EXC								HF-DISTR									TOTAL
1	2	3	4	5	6			Denominator		1	2	3	4	5	6			1	2	3	4	5	6			1	2	3	4	5	6			1	2	3	4	5	6				1	2	3	4	5	6
47.3125	-51.8049	-2.18156	-1.09452	-2.36292	-48.9656	1		(1,k)	-106.409		46.1971	1.95277	0.973329	2.1071	43.8288	1			-44.8	-2.16407	-1.09415	-2.34664	-42.2405	1			-7.00494	-0.0174899	-0.000375878	-0.016282	-6.7251	1			-5.60783	-0.228789	-0.121196	-0.255815	-5.13681	1			49.8866	-56.3333	-2.26619	-1.09452	-2.45632	-53.3667	1
	48.4076	-50.958	-2.36462	-1.02772	-2.10906	2		(2,k)	-108.264			45.7411	2.10869	0.919022	1.89307	2				-44.0207	-2.34832	-1.0268	-2.09007	2				-6.9373	-0.0162952	-0.000923066	-0.0189891	2				-5.21693	-0.255928	-0.108697	-0.215988	2				51.0334	-55.4561	-2.45809	-1.0321	-2.19171	2
		47.4137	-48.9905	-2.1087	-1.00815	3		(3,k)	-105.247				43.8535	1.89279	0.908308	3					-42.2631	-2.08977	-1.00545	3					-6.72745	-0.0189326	-0.00269766	3					-5.13701	-0.215911	-0.0998415	3					49.9187	-53.3924	-2.1913	-1.02825	3
			47.3189	-51.7884	-2.18158	4		(4,k)	-106.42					46.1826	1.95276	4						-44.7864	-2.16414	4						-7.00202	-0.0174429	4						-5.60586	-0.228825	4						49.8931	-56.3156	-2.26621	4
				48.3914	-50.9437	5		(5,k)	-108.231						45.7259	5							-44.0087	5							-6.93494	5							-5.21779	5							51.0161	-55.4406	5
					47.3927	6		(6,k)	-105.208							6								6								6								6								49.9009	6
SUM_EL-PREP	286.237			SUM	-33.6532									SUM	286.237							SUM	-278.449							SUM	-41.4412							SUM	-33.6532				SUM_EL-PREP	301.649			SUM	-45.6405
TWO-BODY
																																											TWO-BODY
HF										HF-EL-PREP-DISTR								ELS								EXC								HF-DISTR									TOTAL
1	2	3	4	5	6					1	2	3	4	5	6			1	2	3	4	5	6			1	2	3	4	5	6			1	2	3	4	5	6				1	2	3	4	5	6
41.7216	-45.1153	-1.04404	-0.488843	-1.14597	-42.8206	1					42.7268	0.0918373	0.00575238	0.0876512	40.9082	1			-38.5276	-1.02653	-0.488418	-1.13085	-36.4907	1			-6.58768	-0.0175138	-0.000425451	-0.0151242	-6.32991	1			-2.38853	-0.952206	-0.483091	-1.05832	-1.91242	1			44.1958	-49.5185	-1.12705	-0.493669	-1.24009	-47.1019	1
	42.7176	-44.8784	-1.14604	-0.458863	-1.01725	2						42.516	0.0877754	0.0085153	0.0763296	2				-38.3174	-1.13088	-0.457346	-1.0031	2				-6.561	-0.0151556	-0.00151669	-0.0141522	2				-2.36246	-1.05826	-0.450348	-0.94092	2				45.2629	-49.2677	-1.24017	-0.471697	-1.09666	2
		41.9944	-42.8416	-1.01716	-0.418962	3							40.9286	0.0762732	0.0200583	3					-36.5096	-1.00302	-0.414847	3					-6.33199	-0.0141403	-0.00411521	3					-1.91297	-0.940885	-0.398904	3					44.3714	-47.1246	-1.09654	-0.439993	3
			41.7248	-45.0965	-1.04356	4								42.708	0.0914583	4						-38.5111	-1.02606	4						-6.5854	-0.0175006	4						-2.38852	-0.952103	4						44.1993	-49.4987	-1.12656	4
				42.6996	-44.8685	5									42.5059	5							-38.3095	5							-6.559	5							-2.3626	5							45.2424	-49.2569	5
					41.9811	6										6								6								6								6								44.3737	6
SUM_EL-PREP	252.839			SUM	-20.5625									SUM	252.839							SUM	-234.347							SUM	-39.0546							SUM	-20.5625				SUM_EL-PREP	267.646			SUM	-32.4551
COOPERATIVITY
																																											COOPERATIVITY
HF										HF-EL-PREP-DISTR								ELS								EXC								HF-DISTR									TOTAL
1	2	3	4	5	6					1	2	3	4	5	6			1	2	3	4	5	6			1	2	3	4	5	6			1	2	3	4	5	6				1	2	3	4	5	6
5.59096	-6.6896	-1.13751	-0.605682	-1.21695	-6.14495	1					3.47029	1.86093	0.967576	2.01945	2.92057	1			-6.27234	-1.13754	-0.605731	-1.21579	-5.74976	1			-0.417261	2.38452e-05	4.95728e-05	-0.00115775	-0.395192	1			-3.2193	0.723418	0.361895	0.802504	-3.22438	1			5.69075	-6.81484	-1.13913	-0.600856	-1.21623	-6.26475	1
	5.68996	-6.07961	-1.21858	-0.568856	-1.09181	2						3.22513	2.02092	0.910507	1.81674	2				-5.70331	-1.21744	-0.56945	-1.08697	2				-0.376296	-0.00113956	0.000593624	-0.00483684	2				-2.85448	0.802334	0.341651	0.724933	2				5.77056	-6.18843	-1.21792	-0.560398	-1.09505	2
		5.41924	-6.14896	-1.09155	-0.589187	3							2.92492	1.81652	0.88825	3					-5.7535	-1.08675	-0.590605	3					-0.395462	-0.00479229	0.00141754	3					-3.22404	0.724975	0.299062	3					5.5473	-6.26779	-1.09475	-0.588254	3
			5.59405	-6.69189	-1.13802	4								3.47455	1.8613	4						-6.27527	-1.13808	4						-0.41662	5.77304e-05	4						-3.21734	0.723277	4						5.69385	-6.81697	-1.13965	4
				5.69184	-6.07519	5									3.22	5							-5.69925	5							-0.375936	5							-2.85519	5							5.77369	-6.18369	5
					5.41161	6										6								6								6								6								5.52722	6
SUM_EL-PREP	33.3977			SUM	-13.0907									SUM	33.3977							SUM	-44.1018							SUM	-2.38655							SUM	-13.0907				SUM_EL-PREP	34.0034			SUM	-13.1854
HF/aug-cc-pVQZ																																											DLPNO-CCSD(T)/aug-cc-pVQZ
ADDUCT																																											ADDUCT
HF										HF-EL-PREP-DISTR								ELS								EXC								HF-DISTR									TOTAL
1	2	3	4	5	6			Denominator		1	2	3	4	5	6			1	2	3	4	5	6			1	2	3	4	5	6			1	2	3	4	5	6				1	2	3	4	5	6
47.3795	-51.8624	-2.18134	-1.0942	-2.36346	-49.0173	1		(1,k)	-106.519		46.2739	1.95358	0.973469	2.1086	43.9009	1			-44.8638	-2.16393	-1.09383	-2.34727	-42.3008	1			-6.99855	-0.0174071	-0.000372113	-0.0161992	-6.71652	1			-5.58849	-0.227764	-0.120729	-0.254867	-5.11647	1			50.0721	-56.4959	-2.26788	-1.0942	-2.45735	-53.5219	1
	48.4935	-51.0145	-2.3651	-1.02749	-2.10922	2		(2,k)	-108.379			45.8228	2.1104	0.91941	1.89464	2				-44.0847	-2.34891	-1.02658	-2.09038	2				-6.92987	-0.0161948	-0.000915536	-0.0188372	2				-5.19173	-0.254699	-0.108083	-0.214584	2				51.2454	-55.6171	-2.45906	-1.03479	-2.1923	2
		47.4848	-49.0268	-2.10754	-1.00744	3		(3,k)	-105.338				43.9109	1.89289	0.908311	3					-42.306	-2.08868	-1.00476	3					-6.72077	-0.0188604	-0.00268198	3					-5.1159	-0.214652	-0.0991261	3					50.1243	-53.5321	-2.19062	-1.02778	3
			47.3794	-51.8353	-2.18145	4		(4,k)	-106.503					46.249	1.95389	4						-44.8421	-2.16406	4						-6.99317	-0.0173883	4						-5.58633	-0.227559	4						50.072	-56.4673	-2.26797	4
				48.4591	-50.9876	5		(5,k)	-108.321						45.7963	5							-44.0601	5							-6.92757	5							-5.19136	5							51.2067	-55.5892	5
					47.4727	6		(6,k)	-105.303							6								6								6								6								50.1119	6
SUM_EL-PREP	286.669			SUM	-33.5123									SUM	286.669							SUM	-278.786							SUM	-41.3953							SUM	-33.5123				SUM_EL-PREP	302.832			SUM	-45.3831
TWO-BODY
																																											TWO-BODY
HF										HF-EL-PREP-DISTR								ELS								EXC								HF-DISTR									TOTAL
1	2	3	4	5	6					1	2	3	4	5	6			1	2	3	4	5	6			1	2	3	4	5	6			1	2	3	4	5	6				1	2	3	4	5	6
41.7862	-45.164	-1.04059	-0.48789	-1.14451	-42.8661	1					42.7985	0.0962807	0.00713039	0.0921648	40.9723	1			-38.5825	-1.02304	-0.487472	-1.12928	-36.5441	1			-6.58148	-0.0175464	-0.000417921	-0.0152284	-6.32202	1			-2.36547	-0.94431	-0.48076	-1.05234	-1.89375	1			44.3652	-49.6805	-1.12571	-0.492817	-1.24068	-47.2572	1
	42.7933	-44.9264	-1.14447	-0.458133	-1.01519	2						42.5855	0.0925112	0.010106	0.0810071	2				-38.3734	-1.12923	-0.456629	-1.00094	2				-6.55301	-0.0152472	-0.00150414	-0.0142495	2				-2.34093	-1.05196	-0.448027	-0.934183	2				45.4649	-49.4281	-1.2407	-0.471395	-1.09662	2
		42.0676	-42.8749	-1.01439	-0.417937	3							40.9811	0.0802227	0.0216704	3					-36.5489	-1.0002	-0.413825	3					-6.32594	-0.014188	-0.00411207	3					-1.89376	-0.934168	-0.396267	3					44.5823	-47.2667	-1.09575	-0.439789	3
			41.7851	-45.1451	-1.041	4								42.7796	0.097156	4						-38.5676	-1.02343	4						-6.57751	-0.0175715	4						-2.3655	-0.943845	4						44.3687	-49.6601	-1.12612	4
				42.7731	-44.9111	5									42.5696	5							-38.3598	5							-6.55133	5							-2.34146	5							45.4267	-49.4118	5
					42.0596	6										6								6								6								6								44.5781	6
SUM_EL-PREP	253.265			SUM	-20.3867									SUM	253.265							SUM	-234.64							SUM	-39.0113							SUM	-20.3867				SUM_EL-PREP	268.786			SUM	-32.2481
COOPERATIVITY
																																											COOPERATIVITY
HF										HF-EL-PREP-DISTR								ELS								EXC								HF-DISTR									TOTAL
1	2	3	4	5	6					1	2	3	4	5	6			1	2	3	4	5	6			1	2	3	4	5	6			1	2	3	4	5	6				1	2	3	4	5	6
5.59325	-6.69839	-1.14075	-0.606308	-1.21896	-6.15126	1					3.47537	1.8573	0.966338	2.01643	2.92854	1			-6.28133	-1.14089	-0.606354	-1.21799	-5.75676	1			-0.417066	0.000139307	4.58082e-05	-0.000970757	-0.394501	1			-3.22302	0.716547	0.360031	0.797476	-3.22273	1			5.7069	-6.81533	-1.14218	-0.601381	-1.21667	-6.26469	1
	5.70019	-6.08811	-1.22063	-0.56936	-1.09403	2						3.23732	2.01789	0.909304	1.81363	2				-5.71125	-1.21968	-0.569949	-1.08944	2				-0.376867	-0.000947539	0.000588604	-0.00458772	2				-2.8508	0.797263	0.339944	0.7196	2				5.78051	-6.18907	-1.21837	-0.563393	-1.09568	2
		5.41713	-6.15194	-1.09315	-0.5895	3							2.92979	1.81267	0.88664	3					-5.7571	-1.08848	-0.59093	3					-0.394835	-0.00467244	0.00143009	3					-3.22214	0.719515	0.29714	3					5.542	-6.26541	-1.09486	-0.587992	3
			5.5943	-6.69021	-1.14045	4								3.46938	1.85673	4						-6.27455	-1.14063	4						-0.415659	0.000183233	4						-3.22083	0.716286	4						5.70333	-6.80724	-1.14184	4
				5.68602	-6.07655	5									3.22665	5							-5.70031	5							-0.376242	5							-2.8499	5							5.77994	-6.17737	5
					5.4131	6										6								6								6								6								5.53382	6
SUM_EL-PREP	33.404			SUM	-13.1256									SUM	33.404							SUM	-44.1456							SUM	-2.38396							SUM	-13.1256				SUM_EL-PREP	34.0465			SUM	-13.135
HF/CBS																																											DLPNO-CCSD(T)/CBS
ADDUCT																																											ADDUCT
HF										HF-EL-PREP-DISTR								ELS								EXC								HF-DISTR									TOTAL
1	2	3	4	5	6					1	2	3	4	5	6			1	2	3	4	5	6			1	2	3	4	5	6			1	2	3	4	5	6				1	2	3	4	5	6
47.3997	-51.8797	-2.18128	-1.0941	-2.36363	-49.0329	1					46.2971	1.95382	0.973511	2.10905	43.9226	1			-44.8831	-2.16389	-1.09373	-2.34746	-42.319	1			-6.99662	-0.0173822	-0.000370979	-0.0161742	-6.71394	1			-5.58266	-0.227455	-0.120588	-0.254581	-5.11035	1			50.1766	-56.588	-2.26918	-1.0941	-2.45786	-53.6111	1
	48.5193	-51.0316	-2.36525	-1.02743	-2.10927	2						45.8474	2.11092	0.919527	1.89511	2				-44.1039	-2.34908	-1.02651	-2.09048	2				-6.92764	-0.0161645	-0.000913268	-0.0187915	2				-5.18414	-0.254329	-0.107898	-0.214161	2				51.3611	-55.7086	-2.45956	-1.0368	-2.19265	2
		47.5062	-49.0378	-2.10719	-1.00722	3							43.9282	1.89292	0.908312	3					-42.319	-2.08835	-1.00454	3					-6.71876	-0.0188387	-0.00267725	3					-5.10954	-0.214273	-0.0989106	3					50.2414	-53.6167	-2.19061	-1.02774	3
			47.3976	-51.8494	-2.18141	4								46.269	1.95423	4						-44.8589	-2.16404	4						-6.9905	-0.0173718	4						-5.58044	-0.227177	4						50.174	-56.5561	-2.26927	4
				48.4795	-51.0009	5									45.8175	5							-44.0755	5							-6.92535	5							-5.1834	5							51.3146	-55.6769	5
					47.4968	6										6								6								6								6								50.2293	6
SUM_EL-PREP	286.799			SUM	-33.4699									SUM	286.799							SUM	-278.888							SUM	-41.3815							SUM	-33.4699				SUM_EL-PREP	303.497			SUM	-45.2581
TWO-BODY
																																											TWO-BODY
HF										HF-EL-PREP-DISTR								ELS								EXC								HF-DISTR									TOTAL
1	2	3	4	5	6					1	2	3	4	5	6			1	2	3	4	5	6			1	2	3	4	5	6			1	2	3	4	5	6				1	2	3	4	5	6
41.8057	-45.1787	-1.03955	-0.487603	-1.14407	-42.8798	1					42.8202	0.0976195	0.00754559	0.0935248	40.9917	1			-38.5991	-1.02199	-0.487187	-1.12881	-36.5601	1			-6.57961	-0.0175563	-0.000415653	-0.0152598	-6.31964	1			-2.35852	-0.941931	-0.480057	-1.05054	-1.88812	1			44.4594	-49.7759	-1.12617	-0.492601	-1.2417	-47.3491	1
	42.8161	-44.9409	-1.144	-0.457914	-1.01457	2						42.6064	0.0939381	0.0105853	0.0824164	2				-38.3903	-1.12873	-0.456413	-1.00029	2				-6.5506	-0.0152748	-0.00150036	-0.0142788	2				-2.33445	-1.05006	-0.447328	-0.932154	2				45.5778	-49.5226	-1.24171	-0.471479	-1.09743	2
		42.0897	-42.8849	-1.01356	-0.417628	3							40.9969	0.0814127	0.0221561	3					-36.5608	-0.999354	-0.413517	3					-6.32412	-0.0142024	-0.00411112	3					-1.88797	-0.932144	-0.395472	3					44.7021	-47.3542	-1.09633	-0.440065	3
			41.8032	-45.1597	-1.04023	4								42.8011	0.0988728	4						-38.5846	-1.02264	4						-6.57513	-0.0175929	4						-2.35856	-0.941357	4						44.462	-49.7551	-1.12686	4
				42.7953	-44.9239	5									42.5888	5							-38.3749	5							-6.54901	5							-2.33509	5							45.5279	-49.5046	5
					42.0832	6										6								6								6								6								44.6915	6
SUM_EL-PREP	253.393			SUM	-20.3338									SUM	253.393							SUM	-234.729							SUM	-38.9983							SUM	-20.3338				SUM_EL-PREP	269.421			SUM	-32.1751
COOPERATIVITY
																																											COOPERATIVITY
HF										HF-EL-PREP-DISTR								ELS								EXC								HF-DISTR									TOTAL
1	2	3	4	5	6					1	2	3	4	5	6			1	2	3	4	5	6			1	2	3	4	5	6			1	2	3	4	5	6				1	2	3	4	5	6
5.59394	-6.70104	-1.14173	-0.606497	-1.21956	-6.15316	1					3.4769	1.8562	0.965965	2.01552	2.93094	1			-6.28404	-1.1419	-0.606541	-1.21865	-5.75887	1			-0.417007	0.000174096	4.46739e-05	-0.000914414	-0.394292	1			-3.22414	0.714476	0.359469	0.795961	-3.22223	1			5.71728	-6.81207	-1.14301	-0.601497	-1.21616	-6.26205	1
	5.70327	-6.09068	-1.22125	-0.569512	-1.0947	2						3.24099	2.01698	0.908942	1.81269	2				-5.71364	-1.22036	-0.570099	-1.09019	2				-0.377038	-0.000889683	0.000587091	-0.00451266	2				-2.84969	0.795734	0.33943	0.717993	2				5.78332	-6.18604	-1.21785	-0.56532	-1.09522	2
		5.4165	-6.15283	-1.09364	-0.589594	3							2.93126	1.81151	0.886156	3					-5.75819	-1.089	-0.591028	3					-0.394646	-0.00463632	0.00143388	3					-3.22157	0.71787	0.296561	3					5.53925	-6.26248	-1.09428	-0.587676	3
			5.59438	-6.68971	-1.14118	4								3.46783	1.85536	4						-6.27434	-1.1414	4						-0.415369	0.000221047	4						-3.22188	0.71418	4						5.71202	-6.801	-1.14241	4
				5.68426	-6.07696	5									3.22865	5							-5.70062	5							-0.376334	5							-2.8483	5							5.78664	-6.17231	5
					5.41355	6										6								6								6								6								5.5378	6
SUM_EL-PREP	33.4059			SUM	-13.1361									SUM	33.4059							SUM	-44.1589							SUM	-2.38318							SUM	-13.1361				SUM_EL-PREP	34.0763			SUM	-13.083
E. LED HEAT MAPS AT THE DLPNO-CCSD(T)/CPS/CBS LEVEL
ADDUCT
Without distributing electronic preparation								With distributed electronic preparation							Components
TWO-BODY
Without distributing electronic preparation								With distributed electronic preparation							Components
COOPERATIVITY
Without distributing electronic preparation								With distributed electronic preparation							Components

## Sheet: DNA-GP
HFLD/LED MATRICES FOR THE DNA MODEL IN THE GAS PHASE
A. LED MATRICES
ADDUCT																		TWO-BODY																		COOPERATIVITY
HFLD																		HFLD																		HFLD
ELP-PREP-X+INTRA-SUBSYSTEM-X							INTER-HFLD (ELS+EXCH+DISP)											ELP-PREP-X							INTER-HFLD (ELS+EXCH+DISP)											ELP-PREP-X+INTRA-SUBSYSTEM-X							INTER-HFLD (ELS+EXCH+DISP)
X1 (C)	X2 (T)	X3 (G)	X4 (A)	X5 (G)	X6 (G)	X7 (A)	Y1 (G)	Y2 (A)	Y3 (C)	Y4 (T)	Y5 (C)	Y6 (C)	Y7 (T)					X1 (C)	X2 (T)	X3 (G)	X4 (A)	X5 (G)	X6 (G)	X7 (A)	Y1 (G)	Y2 (A)	Y3 (C)	Y4 (T)	Y5 (C)	Y6 (C)	Y7 (T)					X1 (C)	X2 (T)	X3 (G)	X4 (A)	X5 (G)	X6 (G)	X7 (A)	Y1 (G)	Y2 (A)	Y3 (C)	Y4 (T)	Y5 (C)	Y6 (C)	Y7 (T)
79.3082	-0.472985	0.285319	-0.049449	0.157219	0.0858533	0.003189	-187.456	2.2696	0.990231	0.110858	-0.116795	-0.157682	0.00292231	X1 (C)				80.6452							-187.957	-0.0273534	0.585941	0.174064	-0.00865366	-0.0621749	0.00903535	X1 (C)				-1.337	-0.472985	0.285319	-0.049449	0.157219	0.0858533	0.003189	0.501015	2.29695	0.40429	-0.0632066	-0.108141	-0.0955069	-0.00611304
	62.5289	0.610562	-0.145065	-0.138681	-0.0634795	-0.0018499	-4.88256	-148.438	-1.4901	-0.0884305	0.243878	0.169482	0.0243342	X2 (T)					64.056						-9.19071	-148.107	-0.747417	-0.0835509	0.200704	0.129874	0.046191	X2 (T)					-1.52709	0.610562	-0.145065	-0.138681	-0.0634795	-0.0018499	4.30815	-0.330322	-0.742688	-0.00487961	0.0431745	0.039608	-0.0218568
		97.3577	1.38187	0.353092	-0.0314627	0.045032	-1.8758	-42.7364	-196.789	1.54996	-1.68415	-0.2397	-0.0970337	X3 (G)						97.6395					-0.634026	-45.6075	-197.634	0.204395	-0.891713	-0.140276	-0.084774	X3 (G)						-0.28182	1.38187	0.353092	-0.0314627	0.045032	-1.24177	2.87107	0.845802	1.34556	-0.792441	-0.0994239	-0.0122597
			78.0409	0.0394145	0.112379	-0.0205365	0.397752	-0.457326	-10.5711	-148.653	2.7413	0.369172	0.0337562	X4 (A)							79.1455				0.270444	-0.290376	-13.5965	-145.436	0.468726	0.141294	0.0478085	X4 (A)							-1.10464	0.0394145	0.112379	-0.0205365	0.127308	-0.16695	3.02534	-3.21698	2.27258	0.227878	-0.0140522
				90.3036	4.08175	0.141448	-0.403071	0.27547	1.08386	-8.28017	-203.809	-6.88342	0.0544685	X5 (G)								91.7289			-0.181422	0.227475	0.511433	-13.7376	-204.688	-3.99061	-0.0724919	X5 (G)								-1.42534	4.08175	0.141448	-0.221649	0.0479946	0.572429	5.45743	0.879107	-2.89282	0.12696
					84.3373	-0.217731	-0.198513	0.12951	0.809719	0.231946	-12.3815	-198.484	1.36154	X6 (G)									86.0235		-0.120668	0.110194	0.579582	0.455448	-14.8893	-199.766	0.232663	X6 (G)									-1.68616	-0.217731	-0.0778444	0.0193163	0.230137	-0.223501	2.50782	1.28252	1.12887
						72.7476	-0.0207655	0.00363202	-0.0585799	0.0106978	-1.10786	-3.95381	-142.242	X7 (A)										72.8842	-0.00952199	0.00857235	-0.0110191	-0.00837328	-0.647633	-6.92232	-140.375	X7 (A)										-0.136593	-0.0112436	-0.00494032	-0.0475607	0.0190711	-0.460224	2.96851	-1.8669
							78.6502	0.23907	0.20293	-0.0655522	0.179947	0.104602	0.00396272	Y1 (G)											79.4821							Y1 (G)											-0.83192	0.23907	0.20293	-0.0655522	0.179947	0.104602	0.00396272
								91.3306	2.91735	-0.0905057	0.0739018	0.00306915	0.0109833	Y2 (A)												95.2274						Y2 (A)												-3.8968	2.91735	-0.0905057	0.0739018	0.00306915	0.0109833
									88.0893	-0.374865	0.0107474	-0.173028	0.0188686	Y3 (C)													90.52					Y3 (C)													-2.43067	-0.374865	0.0107474	-0.173028	0.0188686
										63.0084	0.335485	-0.0042633	0.030758	Y4 (T)														65.6109				Y4 (T)														-2.60248	0.335485	-0.0042633	0.030758
											90.7092	2.75877	-0.0605446	Y5 (C)															93.6926			Y5 (C)															-2.98342	2.75877	-0.0605446
												87.068	-0.379697	Y6 (C)																88.7754		Y6 (C)																-1.70741	-0.379697
													56.0952	Y7 (T)																	56.2752	Y7 (T)																	-0.180002
SUM_ALL	-179.218		SUM_EL-PREP+INTRA-SUBSYSTEM	1131.47						ELP-PREP-Y+INTRA-SUBSYSTEM-Y								SUM_ALL	-189.81		SUM_EL-PREP	1141.71									ELP-PREP-Y					SUM_ALL	10.5921		SUM_EL-PREP+INTRA-SUBSYSTEM	-10.2335							ELP-PREP-Y+INTRA-SUBSYSTEM-Y
HF																		HF																		HF
ELP-PREP-X+INTRA-SUBSYSTEM-X							INTER-HF (ELS+EXCH)											ELP-PREP-X							INTER-HF (ELS+EXCH)											ELP-PREP-X+INTRA-SUBSYSTEM-X							INTER-HF (ELS+EXCH)
X1 (C)	X2 (T)	X3 (G)	X4 (A)	X5 (G)	X6 (G)	X7 (A)	Y1 (G)	Y2 (A)	Y3 (C)	Y4 (T)	Y5 (C)	Y6 (C)	Y7 (T)		Denominator			X1 (C)	X2 (T)	X3 (G)	X4 (A)	X5 (G)	X6 (G)	X7 (A)	Y1 (G)	Y2 (A)	Y3 (C)	Y4 (T)	Y5 (C)	Y6 (C)	Y7 (T)					X1 (C)	X2 (T)	X3 (G)	X4 (A)	X5 (G)	X6 (G)	X7 (A)	Y1 (G)	Y2 (A)	Y3 (C)	Y4 (T)	Y5 (C)	Y6 (C)	Y7 (T)
79.3082	-0.472985	0.285319	-0.049449	0.157219	0.0858533	0.003189	-178.971	2.8262	1.0224	0.117081	-0.116054	-0.156416	0.00458521	X1 (C)	(X1,k)	-175.264		80.6452							-179.545	0.572191	0.618059	0.18023	-0.00836519	-0.0611718	0.00937472	X1 (C)				-1.337	-0.472985	0.285319	-0.049449	0.157219	0.0858533	0.003189	0.573962	2.25401	0.404339	-0.0631491	-0.107689	-0.0952438	-0.00478951
	62.5289	0.610562	-0.145065	-0.138681	-0.0634795	-0.0018499	-1.32761	-141.188	-1.33014	-0.0601888	0.249694	0.170059	0.0259576	X2 (T)	(X2,k)	-143.672			64.056						-5.45421	-140.864	-0.591022	-0.055893	0.206531	0.130128	0.0474061	X2 (T)					-1.52709	0.610562	-0.145065	-0.138681	-0.0634795	-0.0018499	4.1266	-0.323998	-0.73912	-0.00429581	0.0431632	0.0399313	-0.0214486
		97.3577	1.38187	0.353092	-0.0314627	0.045032	-1.44073	-30.7123	-188.345	1.77998	-1.65021	-0.234517	-0.0966992	X3 (G)	(X3,k)	-218.055				97.6395					-0.245728	-33.3161	-189.093	0.42168	-0.85857	-0.135189	-0.0846431	X3 (G)						-0.28182	1.38187	0.353092	-0.0314627	0.045032	-1.19501	2.60383	0.747451	1.3583	-0.791644	-0.0993281	-0.0120561
			78.0409	0.0394145	0.112379	-0.0205365	0.444788	-0.0379825	-5.89885	-141.292	3.15663	0.406029	0.0411508	X4 (A)	(X4,k)	-141.862					79.1455				0.315979	0.0875645	-8.74049	-138.312	0.904491	0.177861	0.0551548	X4 (A)							-1.10464	0.0394145	0.112379	-0.0205365	0.128809	-0.125547	2.84165	-2.9802	2.25214	0.228168	-0.014004
				90.3036	4.08175	0.141448	-0.397701	0.326813	1.4018	-3.53805	-194.928	-6.62676	0.0914727	X5 (G)	(X5,k)	-199.036						91.7289			-0.176268	0.275366	0.786513	-8.8212	-195.908	-3.75226	-0.0367228	X5 (G)								-1.42534	4.08175	0.141448	-0.221433	0.0514469	0.615291	5.28315	0.979875	-2.87449	0.128195
					84.3373	-0.217731	-0.198493	0.13568	0.850978	0.525425	-7.74199	-189.862	1.72866	X6 (G)	(X6,k)	-190.594							86.0235		-0.117887	0.115676	0.618064	0.724408	-10.0885	-191.222	0.585878	X6 (G)									-1.68616	-0.217731	-0.0806063	0.0200039	0.232913	-0.198983	2.34648	1.36063	1.14278
						72.7476	-0.0207655	0.00368411	-0.0535812	0.050522	-0.861623	-0.845663	-135.116	X7 (A)	(X7,k)	-136.893								72.8842	-0.00870317	0.008673	-0.0060309	0.0305653	-0.421111	-3.62674	-133.361	X7 (A)										-0.136593	-0.0120624	-0.00498889	-0.0475502	0.0199567	-0.440511	2.78108	-1.75502
							78.6502	0.23907	0.20293	-0.0655522	0.179947	0.104602	0.00396272	Y1 (G)	(Y1,k)	-181.247									79.4821							Y1 (G)											-0.83192	0.23907	0.20293	-0.0655522	0.179947	0.104602	0.00396272
								91.3306	2.91735	-0.0905057	0.0739018	0.00306915	0.0109833	Y2 (A)	(Y2,k)	-165.492										95.2274						Y2 (A)												-3.8968	2.91735	-0.0905057	0.0739018	0.00306915	0.0109833
									88.0893	-0.374865	0.0107474	-0.173028	0.0188686	Y3 (C)	(Y3,k)	-189.751											90.52					Y3 (C)													-2.43067	-0.374865	0.0107474	-0.173028	0.0188686
										63.0084	0.335485	-0.0042633	0.030758	Y4 (T)	(Y4,k)	-142.586												65.6109				Y4 (T)														-2.60248	0.335485	-0.0042633	0.030758
											90.7092	2.75877	-0.0605446	Y5 (C)	(Y5,k)	-198.593													93.6926			Y5 (C)															-2.98342	2.75877	-0.0605446
												87.068	-0.379697	Y6 (C)	(Y6,k)	-194.839														88.7754		Y6 (C)																-1.70741	-0.379697
													56.0952	Y7 (T)	(Y7,k)	-133.696															56.2752	Y7 (T)																	-0.180002
SUM_ALL	-86.2155		SUM_EL-PREP+INTRA-SUBSYSTEM	1131.47						ELP-PREP-Y+INTRA-SUBSYSTEM-Y								SUM_ALL	-96.333		SUM_EL-PREP	1141.71									ELP-PREP-Y					SUM_ALL	10.1175		SUM_EL-PREP+INTRA-SUBSYSTEM	-10.2335							ELP-PREP-Y+INTRA-SUBSYSTEM-Y
															-6478.32	-6478.32
DISTRIBUTED EL-PREP+INTRA-SUBSYSTEM															-3392.41	-3392.41		PAIRWISE EL-PREP (no distribution scheme needed)																		DISTRIBUTED EL-PREP+INTRA-SUBSYSTEM
COOP-X							INTER-HF								-3085.78	-3085.78		COOP-X							INTER-HF											COOP-X							INTER-HF
X1 (C)	X2 (T)	X3 (G)	X4 (A)	X5 (G)	X6 (G)	X7 (A)	Y1 (G)	Y2 (A)	Y3 (C)	Y4 (T)	Y5 (C)	Y6 (C)	Y7 (T)					X1 (C)	X2 (T)	X3 (G)	X4 (A)	X5 (G)	X6 (G)	X7 (A)	Y1 (G)	Y2 (A)	Y3 (C)	Y4 (T)	Y5 (C)	Y6 (C)	Y7 (T)					X1 (C)	X2 (T)	X3 (G)	X4 (A)	X5 (G)	X6 (G)	X7 (A)	Y1 (G)	Y2 (A)	Y3 (C)	Y4 (T)	Y5 (C)	Y6 (C)	Y7 (T)
	-0.0531038	0.0288208	0.000129822	0.0147455	0.00901433	5.12677e-05	158.648	-2.83858	-0.937276	-0.104717	0.105524	0.140676	-0.00399866	X1 (C)	-86.2209	-81.0416									155.669	0.475036	0.0096198	0.00135578	0.000243679	-0.000260441	-0.000347012	X1 (C)					-0.0531038	0.0288208	0.000129822	0.0147455	0.00901433	5.12677e-05	2.97962	-3.31361	-0.946895	-0.106073	0.10528	0.140937	-0.00365165
		0.0722285	-0.00212667	-0.015404	-0.00776242	-6.17161e-05	1.15391	139.366	1.19641	0.0527927	-0.222722	-0.150008	-0.0221883	X2 (T)	0.939929										8.3095	132.515	0.0458033	0.00307702	0.00134843	0.000165718	-0.000111288	X2 (T)						0.0722285	-0.00212667	-0.015404	-0.00776242	-6.17161e-05	-7.15559	6.85062	1.1506	0.0497156	-0.22407	-0.150174	-0.022077
			0.00469708	0.0352435	-0.00349303	0.000995245	1.26845	30.6618	171.53	-1.58129	1.49054	0.209507	0.0837467	X3 (G)											0.0964688	40.0724	164.855	0.0791464	0.0162449	0.00229027	0.000443078	X3 (G)							0.00469708	0.0352435	-0.00349303	0.000995245	1.17198	-9.41059	6.67403	-1.66044	1.4743	0.207216	0.0833036
				-0.000150728	0.000829712	0.00167449	-0.437698	0.0418565	5.98353	140.164	-3.17834	-0.404807	-0.0399036	X4 (A)											0.00798618	0.00605081	13.0163	130.004	0.21454	0.00742588	0.000156816	X4 (A)								-0.000150728	0.000829712	0.00167449	-0.445684	0.0358057	-7.03272	10.1599	-3.39288	-0.412233	-0.0400604
					0.423677	0.0021044	0.353017	-0.328636	-1.28677	3.16868	177.475	5.96789	-0.079881	X5 (G)											0.00265157	0.00745451	0.087774	14.6227	172.206	0.162934	0.00968087	X5 (G)									0.423677	0.0021044	0.350366	-0.336091	-1.37455	-11.454	5.26883	5.80496	-0.0895618
						-0.0056795	0.173967	-0.134916	-0.771611	-0.464683	6.96203	168.857	-1.49023	X6 (G)											0.000782213	0.00100151	0.011082	0.0317847	10.5548	166.731	0.150947	X6 (G)										-0.0056795	0.173185	-0.135918	-0.782693	-0.496468	-3.59272	2.12537	-1.64117
							0.0200462	-0.00399096	0.0533483	-0.0491739	0.851435	0.827302	128.494	X7 (A)											-0.00033549	-0.000797048	0.000518594	0.00287068	0.0482117	6.61303	125.054	X7 (A)											0.0203817	-0.00319391	0.0528297	-0.0520445	0.803224	-5.78573	3.43988
								0.00339174	0.020663	-0.00813918	0.0196684	0.0124675	0.000580492	Y1 (G)																		Y1 (G)												0.00339174	0.020663	-0.00813918	0.0196684	0.0124675	0.000580492
									-0.0469991	-0.000563839	-0.000637924	3.85471e-06	0.000313625	Y2 (A)																		Y2 (A)													-0.0469991	-0.000563839	-0.000637924	3.85471e-06	0.000313625
										-0.0351871	0.000849084	-0.0153808	0.00219236	Y3 (C)																		Y3 (C)														-0.0351871	0.000849084	-0.0153808	0.00219236
											0.0339995	-0.000474216	0.00426093	Y4 (T)																		Y4 (T)															0.0339995	-0.000474216	0.00426093
												0.265863	-0.00748749	Y5 (C)																		Y5 (C)																0.265863	-0.00748749
													-0.0507111	Y6 (C)																		Y6 (C)																	-0.0507111
														Y7 (T)																		Y7 (T)
SUM	1131.47												COOP-Y					SUM	1141.71												COOP-Y					SUM	-10.2335												COOP-Y
HF WITH DISTRIBUTED EL-PREP																		HF WITH PAIRWISE EL-PREP																		HF WITH DISTRIBUTED EL-PREP
COOP-X							INTER-HF (ELS+EXCH+EL-PREP)											COOP-X							INTER-HF (ELS+EXCH+EL-PREP)											COOP-X							INTER-HF (ELS+EXCH+EL-PREP)
X1 (C)	X2 (T)	X3 (G)	X4 (A)	X5 (G)	X6 (G)	X7 (A)	Y1 (G)	Y2 (A)	Y3 (C)	Y4 (T)	Y5 (C)	Y6 (C)	Y7 (T)					X1 (C)	X2 (T)	X3 (G)	X4 (A)	X5 (G)	X6 (G)	X7 (A)	Y1 (G)	Y2 (A)	Y3 (C)	Y4 (T)	Y5 (C)	Y6 (C)	Y7 (T)					X1 (C)	X2 (T)	X3 (G)	X4 (A)	X5 (G)	X6 (G)	X7 (A)	Y1 (G)	Y2 (A)	Y3 (C)	Y4 (T)	Y5 (C)	Y6 (C)	Y7 (T)
	-0.0531038	0.0288208	0.000129822	0.0147455	0.00901433	5.12677e-05	-20.323	-0.0123759	0.0851218	0.0123634	-0.0105302	-0.015739	0.000586549	X1 (C)											-23.8766	1.04723	0.627679	0.181586	-0.00812151	-0.0614322	0.00902771	X1 (C)					-0.0531038	0.0288208	0.000129822	0.0147455	0.00901433	5.12677e-05	3.55358	-1.0596	-0.542557	-0.169222	-0.00240869	0.0456932	-0.00844116
		0.0722285	-0.00212667	-0.015404	-0.00776242	-6.17161e-05	-0.173704	-1.82224	-0.133736	-0.00739616	0.0269721	0.0200515	0.00376923	X2 (T)											2.85529	-8.34887	-0.545219	-0.052816	0.207879	0.130294	0.0472948	X2 (T)						0.0722285	-0.00212667	-0.015404	-0.00776242	-6.17161e-05	-3.02899	6.52662	0.411483	0.0454198	-0.180907	-0.110242	-0.0435256
			0.00469708	0.0352435	-0.00349303	0.000995245	-0.172282	-0.0505363	-16.8158	0.198684	-0.159674	-0.0250107	-0.0129525	X3 (G)											-0.149259	6.75623	-24.2372	0.500826	-0.842325	-0.132899	-0.0842001	X3 (G)							0.00469708	0.0352435	-0.00349303	0.000995245	-0.0230225	-6.80676	7.42148	-0.302142	0.682651	0.107888	0.0712475
				-0.000150728	0.000829712	0.00167449	0.00709029	0.00387394	0.0846874	-1.128	-0.0217127	0.00122197	0.00124721	X4 (A)											0.323965	0.0936153	4.27576	-8.30767	1.11903	0.185287	0.0553116	X4 (A)								-0.000150728	0.000829712	0.00167449	-0.316875	-0.0897413	-4.19107	7.17966	-1.14074	-0.184065	-0.0540644
					0.423677	0.0021044	-0.044684	-0.0018229	0.11503	-0.369366	-17.4531	-0.658861	0.0115917	X5 (G)											-0.173616	0.282821	0.874287	5.80146	-23.7018	-3.58933	-0.0270419	X5 (G)									0.423677	0.0021044	0.128932	-0.284644	-0.759257	-6.17082	6.2487	2.93047	0.0386336
						-0.0056795	-0.0245264	0.000763815	0.0793669	0.0607421	-0.779957	-21.0047	0.238435	X6 (G)											-0.117105	0.116678	0.629146	0.756193	0.466282	-24.4907	0.736825	X6 (G)										-0.0056795	0.0925782	-0.115914	-0.549779	-0.695451	-1.24624	3.486	-0.49839
							-0.000719372	-0.000306853	-0.000232819	0.00134819	-0.0101872	-0.0183605	-6.62203	X7 (A)											-0.00903866	0.00787595	-0.00551231	0.033436	-0.372899	2.98629	-8.30689	X7 (A)											0.00831929	-0.0081828	0.00527949	-0.0320878	0.362712	-3.00465	1.68486
								0.00339174	0.020663	-0.00813918	0.0196684	0.0124675	0.000580492	Y1 (G)																		Y1 (G)												0.00339174	0.020663	-0.00813918	0.0196684	0.0124675	0.000580492
									-0.0469991	-0.000563839	-0.000637924	3.85471e-06	0.000313625	Y2 (A)																		Y2 (A)													-0.0469991	-0.000563839	-0.000637924	3.85471e-06	0.000313625
										-0.0351871	0.000849084	-0.0153808	0.00219236	Y3 (C)																		Y3 (C)														-0.0351871	0.000849084	-0.0153808	0.00219236
											0.0339995	-0.000474216	0.00426093	Y4 (T)																		Y4 (T)															0.0339995	-0.000474216	0.00426093
												0.265863	-0.00748749	Y5 (C)																		Y5 (C)																0.265863	-0.00748749
													-0.0507111	Y6 (C)																		Y6 (C)																	-0.0507111
SUM	-86.2155													Y7 (T)				SUM	-96.333													Y7 (T)				SUM	10.1175
													COOP-Y																		COOP-Y																		COOP-Y
HFLD WITH DISTRIBUTED EL-PREP																		HFLD WITH PAIRWISE EL-PREP																		HFLD WITH DISTRIBUTED EL-PREP
COOP-X							INTER-HF (ELS+EXCH+EL-PREP) + DISP											COOP-X							INTER-HF (ELS+EXCH+EL-PREP) + DISP											COOP-X							INTER-HF (ELS+EXCH+EL-PREP) + DISP
X1 (C)	X2 (T)	X3 (G)	X4 (A)	X5 (G)	X6 (G)	X7 (A)	Y1 (G)	Y2 (A)	Y3 (C)	Y4 (T)	Y5 (C)	Y6 (C)	Y7 (T)					X1 (C)	X2 (T)	X3 (G)	X4 (A)	X5 (G)	X6 (G)	X7 (A)	Y1 (G)	Y2 (A)	Y3 (C)	Y4 (T)	Y5 (C)	Y6 (C)	Y7 (T)					X1 (C)	X2 (T)	X3 (G)	X4 (A)	X5 (G)	X6 (G)	X7 (A)	Y1 (G)	Y2 (A)	Y3 (C)	Y4 (T)	Y5 (C)	Y6 (C)	Y7 (T)
	-0.0531038	0.0288208	0.000129822	0.0147455	0.00901433	5.12677e-05	-28.8078	-0.568977	0.0529557	0.00614038	-0.0112707	-0.0170054	-0.00107635	X1 (C)											-32.2884	0.447682	0.595561	0.17542	-0.00840998	-0.0624353	0.00868834	X1 (C)					-0.0531038	0.0288208	0.000129822	0.0147455	0.00901433	5.12677e-05	3.48064	-1.01666	-0.542605	-0.16928	-0.00286068	0.04543	-0.00976469
		0.0722285	-0.00212667	-0.015404	-0.00776242	-6.17161e-05	-3.72866	-9.0719	-0.293698	-0.0356379	0.0211564	0.0194742	0.00214586	X2 (T)											-0.88121	-15.5922	-0.701613	-0.0804739	0.202052	0.13004	0.0460797	X2 (T)						0.0722285	-0.00212667	-0.015404	-0.00776242	-6.17161e-05	-2.84745	6.5203	0.407916	0.044836	-0.180896	-0.110566	-0.0439339
			0.00469708	0.0352435	-0.00349303	0.000995245	-0.607346	-12.0746	-25.2591	-0.0313358	-0.193614	-0.0301933	-0.013287	X3 (G)											-0.537558	-5.53511	-32.779	0.283542	-0.875468	-0.137986	-0.0843309	X3 (G)							0.00469708	0.0352435	-0.00349303	0.000995245	-0.0697882	-6.53952	7.51983	-0.314878	0.681854	0.107792	0.071044
				-0.000150728	0.000829712	0.00167449	-0.0399459	-0.41547	-4.58759	-8.48872	-0.43704	-0.0356348	-0.00614736	X4 (A)											0.27843	-0.284326	-0.580215	-15.4316	0.683266	0.14872	0.0479653	X4 (A)								-0.000150728	0.000829712	0.00167449	-0.318376	-0.131144	-4.00737	6.94288	-1.12031	-0.184355	-0.0541126
					0.423677	0.0021044	-0.0500542	-0.0531664	-0.202913	-5.11149	-26.3344	-0.91553	-0.0254125	X5 (G)											-0.178771	0.23493	0.599207	0.885052	-32.4824	-3.82767	-0.062811	X5 (G)									0.423677	0.0021044	0.128717	-0.288096	-0.80212	-5.99654	6.14794	2.91214	0.0373985
						-0.0056795	-0.0245459	-0.00540586	0.0381088	-0.232737	-5.41945	-29.6269	-0.12869	X6 (G)											-0.119886	0.111196	0.590664	0.487232	-4.33455	-33.0348	0.383609	X6 (G)										-0.0056795	0.0953402	-0.116601	-0.552555	-0.719969	-1.0849	3.40789	-0.512299
							-0.000719372	-0.000358936	-0.00523156	-0.0384761	-0.256422	-3.12651	-13.7488	X7 (A)											-0.00985748	0.0077753	-0.0105006	-0.0055026	-0.599422	-0.309286	-15.3218	X7 (A)											0.00913811	-0.00813423	0.00526899	-0.0329735	0.343	-2.81722	1.57297
								0.00339174	0.020663	-0.00813918	0.0196684	0.0124675	0.000580492	Y1 (G)																		Y1 (G)												0.00339174	0.020663	-0.00813918	0.0196684	0.0124675	0.000580492
									-0.0469991	-0.000563839	-0.000637924	3.85471e-06	0.000313625	Y2 (A)																		Y2 (A)													-0.0469991	-0.000563839	-0.000637924	3.85471e-06	0.000313625
										-0.0351871	0.000849084	-0.0153808	0.00219236	Y3 (C)																		Y3 (C)														-0.0351871	0.000849084	-0.0153808	0.00219236
											0.0339995	-0.000474216	0.00426093	Y4 (T)																		Y4 (T)															0.0339995	-0.000474216	0.00426093
												0.265863	-0.00748749	Y5 (C)																		Y5 (C)																0.265863	-0.00748749
													-0.0507111	Y6 (C)																		Y6 (C)																	-0.0507111
														Y7 (T)																		Y7 (T)
SUM_ALL	-179.218												COOP-Y					SUM_ALL	-189.81												COOP-Y					SUM_ALL	10.5921												COOP-Y
ELS																		ELS																		ELS
							ELS																		ELS																		ELS
X1 (C)	X2 (T)	X3 (G)	X4 (A)	X5 (G)	X6 (G)	X7 (A)	Y1 (G)	Y2 (A)	Y3 (C)	Y4 (T)	Y5 (C)	Y6 (C)	Y7 (T)					X1 (C)	X2 (T)	X3 (G)	X4 (A)	X5 (G)	X6 (G)	X7 (A)	Y1 (G)	Y2 (A)	Y3 (C)	Y4 (T)	Y5 (C)	Y6 (C)	Y7 (T)					X1 (C)	X2 (T)	X3 (G)	X4 (A)	X5 (G)	X6 (G)	X7 (A)	Y1 (G)	Y2 (A)	Y3 (C)	Y4 (T)	Y5 (C)	Y6 (C)	Y7 (T)
							-156.114	2.85681	1.02243	0.117081	-0.116054	-0.156416	0.00458521	X1 (C)											-156.527	0.675932	0.618059	0.18023	-0.00836519	-0.0611718	0.00937472	X1 (C)											0.41318	2.18087	0.404369	-0.0631485	-0.107689	-0.0952438	-0.00478951
							0.0508866	-121.405	-1.32873	-0.0601832	0.249695	0.170059	0.0259576	X2 (T)											-3.72164	-120.951	-0.587368	-0.055893	0.206531	0.130128	0.0474061	X2 (T)											3.77253	-0.45418	-0.741364	-0.00429017	0.0431638	0.0399313	-0.0214486
							-1.39057	-22.4157	-164.536	1.78217	-1.65018	-0.234517	-0.0966992	X3 (G)											-0.244283	-24.7857	-165.126	0.424323	-0.85857	-0.135189	-0.0846431	X3 (G)											-1.14629	2.37005	0.590232	1.35784	-0.791607	-0.0993275	-0.0120561
							0.445293	0.0135693	-3.44745	-121.591	3.16891	0.406061	0.0411521	X4 (A)											0.315979	0.0889382	-6.14865	-118.754	0.948001	0.177861	0.0551548	X4 (A)											0.129314	-0.0753689	2.7012	-2.83639	2.22091	0.2282	-0.0140027
							-0.39769	0.327215	1.42758	-0.974953	-169.971	-6.62338	0.0915016	X5 (G)											-0.176268	0.275366	0.787557	-5.89341	-170.887	-3.74734	-0.0367228	X5 (G)											-0.221422	0.0518491	0.640027	4.91845	0.915959	-2.87604	0.128224
							-0.198493	0.135685	0.851303	0.554129	-5.80176	-165.684	1.73589	X6 (G)											-0.117887	0.115676	0.618064	0.725029	-7.92564	-166.989	0.601247	X6 (G)											-0.0806057	0.0200089	0.233239	-0.1709	2.12388	1.30446	1.13464
							-0.0207655	0.00368474	-0.0535743	0.0509036	-0.84136	0.332384	-116.116	X7 (A)											-0.00870317	0.008673	-0.0060309	0.0305653	-0.420525	-2.26441	-114.45	X7 (A)											-0.0120624	-0.00498826	-0.0475433	0.0203382	-0.420836	2.59679	-1.66547
														Y1 (G)																		Y1 (G)
														Y2 (A)																		Y2 (A)
														Y3 (C)																		Y3 (C)
														Y4 (T)																		Y4 (T)
														Y5 (C)																		Y5 (C)
														Y6 (C)																		Y6 (C)
														Y7 (T)																		Y7 (T)
SUM_ALL	-1045.36																	SUM_ALL	-1063.93																	SUM_ALL	18.5726
EXCH																		EXCH																		EXCH
							EXCH																		EXCH																		EXCH
X1 (C)	X2 (T)	X3 (G)	X4 (A)	X5 (G)	X6 (G)	X7 (A)	Y1 (G)	Y2 (A)	Y3 (C)	Y4 (T)	Y5 (C)	Y6 (C)	Y7 (T)					X1 (C)	X2 (T)	X3 (G)	X4 (A)	X5 (G)	X6 (G)	X7 (A)	Y1 (G)	Y2 (A)	Y3 (C)	Y4 (T)	Y5 (C)	Y6 (C)	Y7 (T)					X1 (C)	X2 (T)	X3 (G)	X4 (A)	X5 (G)	X6 (G)	X7 (A)	Y1 (G)	Y2 (A)	Y3 (C)	Y4 (T)	Y5 (C)	Y6 (C)	Y7 (T)
							-22.8571	-0.0306043	-3.0748e-05	-6.2751e-07	0	0	0	X1 (C)											-23.0179	-0.103741	-4.11019e-07	0	0	0	0	X1 (C)											0.160783	0.0731366	-3.03369e-05	-6.2751e-07	0	0	0
							-1.3785	-19.7833	-0.00141064	-5.64759e-06	-6.2751e-07	0	0	X2 (T)											-1.73257	-19.9135	-0.00365456	-6.27509e-09	0	0	0	X2 (T)											0.354072	0.130183	0.00224392	-5.64131e-06	-6.2751e-07	0	0
							-0.0501631	-8.29667	-23.8092	-0.00218813	-3.76506e-05	-6.2751e-07	0	X3 (G)											-0.00144465	-8.53044	-23.9664	-0.00264328	-3.3258e-08	0	0	X3 (G)											-0.0487185	0.233776	0.157219	0.000455156	-3.76173e-05	-6.2751e-07	0
							-0.000504518	-0.0515518	-2.4514	-19.7015	-0.0122835	-3.2003e-05	-1.25502e-06	X4 (A)											-3.13755e-09	-0.00137372	-2.59185	-19.5577	-0.0435103	-7.46736e-08	0	X4 (A)											-0.000504515	-0.0501781	0.140448	-0.143813	0.0312268	-3.19283e-05	-1.25502e-06
							-1.12952e-05	-0.000402234	-0.02578	-2.56309	-24.9564	-0.00337161	-2.88654e-05	X5 (G)											0	-6.27509e-09	-0.00104378	-2.92779	-25.0204	-0.00491705	-1.38052e-08	X5 (G)											-1.12952e-05	-0.000402227	-0.0247362	0.364699	0.0639167	0.00154544	-2.88516e-05
							-6.2751e-07	-5.02008e-06	-0.000325677	-0.0287042	-1.94022	-24.1771	-0.00722577	X6 (G)											0	0	-5.64759e-09	-0.000621231	-2.16283	-24.2332	-0.0153695	X6 (G)											-6.2751e-07	-5.02008e-06	-0.000325672	-0.0280829	0.222608	0.0561695	0.00814369
							0	-6.2751e-07	-6.9026e-06	-0.000381526	-0.0202623	-1.17805	-18.9999	X7 (A)											0	0	0	-1.88253e-09	-0.00058651	-1.36233	-18.9103	X7 (A)											0	-6.2751e-07	-6.9026e-06	-0.000381524	-0.0196758	0.184286	-0.0895479
														Y1 (G)																		Y1 (G)
														Y2 (A)																		Y2 (A)
														Y3 (C)																		Y3 (C)
														Y4 (T)																		Y4 (T)
														Y5 (C)																		Y5 (C)
														Y6 (C)																		Y6 (C)
														Y7 (T)																		Y7 (T)
SUM_ALL	-172.328																	SUM_ALL	-174.106																	SUM_ALL	1.77838
DISPERSION																		DISPERSION																		DISPERSION
							DISP
X1 (C)	X2 (T)	X3 (G)	X4 (A)	X5 (G)	X6 (G)	X7 (A)	Y1 (G)	Y2 (A)	Y3 (C)	Y4 (T)	Y5 (C)	Y6 (C)	Y7 (T)					X1 (C)	X2 (T)	X3 (G)	X4 (A)	X5 (G)	X6 (G)	X7 (A)	Y1 (G)	Y2 (A)	Y3 (C)	Y4 (T)	Y5 (C)	Y6 (C)	Y7 (T)					X1 (C)	X2 (T)	X3 (G)	X4 (A)	X5 (G)	X6 (G)	X7 (A)	Y1 (G)	Y2 (A)	Y3 (C)	Y4 (T)	Y5 (C)	Y6 (C)	Y7 (T)
							-8.4848	-0.556601	-0.0321661	-0.00622301	-0.000740461	-0.00126631	-0.0016629	X1 (C)											-8.41185	-0.599544	-0.0321178	-0.00616554	-0.000288476	-0.00100314	-0.000339372	X1 (C)											-0.0729475	0.0429433	-4.83251e-05	-5.74736e-05	-0.000451985	-0.000263177	-0.00132353
							-3.55495	-7.24966	-0.159962	-0.0282417	-0.00581576	-0.000577309	-0.00162337	X2 (T)											-3.7365	-7.24333	-0.156394	-0.0276579	-0.00582708	-0.000254062	-0.00121511	X2 (T)											0.181542	-0.00632386	-0.00356742	-0.000583802	1.1319e-05	-0.000323247	-0.000408256
							-0.435064	-12.0241	-8.44339	-0.23002	-0.0339395	-0.0051826	-0.000334463	X3 (G)											-0.388299	-12.2913	-8.54174	-0.217284	-0.0331429	-0.00508679	-0.000130898	X3 (G)											-0.0467657	0.267244	0.0983511	-0.0127354	-0.000796581	-9.58125e-05	-0.000203565
							-0.0470362	-0.419344	-4.67228	-7.36072	-0.415327	-0.0368568	-0.00739457	X4 (A)											-0.0455347	-0.377941	-4.85597	-7.12394	-0.435765	-0.0365669	-0.00734635	X4 (A)											-0.00150156	-0.041403	0.183698	-0.236779	0.0204378	-0.000289853	-4.82178e-05
							-0.00537023	-0.0513435	-0.317943	-4.74213	-8.88129	-0.256668	-0.0370042	X5 (G)											-0.00515428	-0.0478911	-0.27508	-4.91641	-8.78052	-0.238346	-0.0357691	X5 (G)											-0.000215944	-0.00345231	-0.0428625	0.17428	-0.100769	-0.0183226	-0.00123512
							-1.94528e-05	-0.00616967	-0.0412581	-0.293479	-4.63949	-8.62223	-0.367125	X6 (G)											-0.00278144	-0.00548211	-0.038482	-0.26896	-4.80083	-8.54412	-0.353215	X6 (G)											0.00276198	-0.000687568	-0.0027761	-0.0245182	0.161335	-0.0781127	-0.0139099
							0	-5.20833e-05	-0.00499874	-0.0398243	-0.246235	-3.10815	-7.12678	X7 (A)											-0.000818818	-0.000100653	-0.00498824	-0.0389386	-0.226522	-3.29558	-7.0149	X7 (A)											0.000818818	4.85699e-05	-1.04995e-05	-0.000885657	-0.0197125	0.187433	-0.111886
														Y1 (G)																		Y1 (G)
														Y2 (A)																		Y2 (A)
														Y3 (C)																		Y3 (C)
														Y4 (T)																		Y4 (T)
														Y5 (C)																		Y5 (C)
														Y6 (C)																		Y6 (C)
														Y7 (T)																		Y7 (T)
SUM_ALL	-93.0028																	SUM_ALL	-93.4775																	SUM_ALL	0.474631
B. LED HEAT MAPS
ADDUCT																																TWO-BODY
Without distributing electronic preparation										With distributed electronic preparation									Components													Without distributing electronic preparation										With distributed electronic preparation
																		* Italic X and Y correspond here nucleobases within the same strands rather than strands.
[truncated: 1 more columns]

## Sheet: DNA-Water
HFLD/LED MATRICES FOR THE DNA MODEL IN WATER
A. LED MATRICES
ADDUCT																		TWO-BODY																		COOPERATIVITY
HFLD WITHOUT DIELECTRIC CONTRIBUTION BEFORE DISTRIBUTING EL-PREP																		HFLD WITHOUT DIELECTRIC CONTRIBUTION BEFORE DISTRIBUTING EL-PREP																		HFLD WITHOUT DIELECTRIC CONTRIBUTION BEFORE DISTRIBUTING EL-PREP
ELP-PREP-X+INTRA-SUBSYSTEM-X							INTER-HFLD (ELS+EXCH+DISP)											ELP-PREP-X							INTER-HFLD (ELS+EXCH+DISP)											ELP-PREP-X+INTRA-SUBSYSTEM-X							INTER-HFLD (ELS+EXCH+DISP)
X1 (C)	X2 (T)	X3 (G)	X4 (A)	X5 (G)	X6 (G)	X7 (A)	Y1 (G)	Y2 (A)	Y3 (C)	Y4 (T)	Y5 (C)	Y6 (C)	Y7 (T)					X1 (C)	X2 (T)	X3 (G)	X4 (A)	X5 (G)	X6 (G)	X7 (A)	Y1 (G)	Y2 (A)	Y3 (C)	Y4 (T)	Y5 (C)	Y6 (C)	Y7 (T)					X1 (C)	X2 (T)	X3 (G)	X4 (A)	X5 (G)	X6 (G)	X7 (A)	Y1 (G)	Y2 (A)	Y3 (C)	Y4 (T)	Y5 (C)	Y6 (C)	Y7 (T)
81.7351	0.310062	0.113822	-0.0283732	0.0944894	0.0472271	-0.000954739	-195.08	2.58369	1.36063	0.250356	-0.00364766	-0.124005	0.0297777	X1 (C)				82.6584							-195.049	1.43014	1.1993	0.313399	0.0173727	-0.0971623	0.0261744	X1 (C)				-0.923295	0.310062	0.113822	-0.0283732	0.0944894	0.0472271	-0.000954739	-0.0305743	1.15355	0.161321	-0.0630431	-0.0210204	-0.0268423	0.00360329
	62.2828	1.07558	-0.103826	-0.0624597	-0.0250982	0.00182984	-3.9514	-149.354	-1.69061	-0.0659547	0.338897	0.247039	0.0612091	X2 (T)					63.1762						-6.30847	-148.576	-0.989179	-0.0966498	0.360494	0.243328	0.0829459	X2 (T)					-0.893412	1.07558	-0.103826	-0.0624597	-0.0250982	0.00182984	2.35707	-0.778106	-0.701429	0.0306951	-0.0215963	0.00371101	-0.0217368
		95.1909	0.148685	0.141866	-0.0196206	0.0237834	-1.47151	-41.9473	-203.196	1.80886	-1.90019	-0.330913	-0.181047	X3 (G)						95.5295					-0.336679	-43.9807	-204.447	0.937248	-1.46116	-0.243161	-0.161068	X3 (G)						-0.338549	0.148685	0.141866	-0.0196206	0.0237834	-1.13483	2.03337	1.25027	0.871614	-0.439036	-0.0877527	-0.0199788
			77.079	0.19504	0.149997	-0.0110644	0.541846	-0.534898	-10.3083	-147.356	2.66675	0.418992	0.073679	X4 (A)							77.9128				0.56978	-0.238165	-11.9724	-145.891	1.75682	0.350994	0.0866257	X4 (A)							-0.833743	0.19504	0.149997	-0.0110644	-0.0279341	-0.296733	1.66419	-1.46538	0.909938	0.0679979	-0.0129467
				90.6146	1.54038	0.012153	-0.460189	0.484036	1.79018	-7.04578	-212.422	-7.95924	0.0976785	X5 (G)								89.6262			-0.317861	0.491625	1.50704	-9.9391	-212.344	-5.95741	-0.0252997	X5 (G)								0.988389	1.54038	0.012153	-0.142327	-0.00758804	0.28314	2.89333	-0.0779928	-2.00183	0.122978
					84.2174	-0.647313	-0.264286	0.198394	1.24376	0.942641	-11.8799	-206.274	2.23032	X6 (G)									83.9067		-0.218064	0.200648	1.1261	1.24914	-13.3566	-206.936	1.33851	X6 (G)									0.310767	-0.647313	-0.046222	-0.00225405	0.11766	-0.306496	1.4767	0.661534	0.891808
						71.3239	-0.0378538	0.0229385	0.00124662	0.0940415	-1.43832	-3.93471	-141.505	X7 (A)										72.0388	-0.0210128	0.0209426	-0.00401708	0.0613157	-0.936983	-5.40886	-140.88	X7 (A)										-0.714912	-0.016841	0.00199597	0.0052637	0.0327258	-0.501337	1.47416	-0.625181
							77.4463	0.283431	0.171487	-0.0423127	0.0857565	0.0489426	-0.00336407	Y1 (G)											77.4892							Y1 (G)											-0.0428715	0.283431	0.171487	-0.0423127	0.0857565	0.0489426	-0.00336407
								91.8441	1.43691	-0.0957918	-0.010793	-0.00837961	0.00154602	Y2 (A)												93.687						Y2 (A)												-1.84293	1.43691	-0.0957918	-0.010793	-0.00837961	0.00154602
									89.85	-0.87784	-0.0636058	-0.0965808	0.0220005	Y3 (C)													92.09					Y3 (C)													-2.23999	-0.87784	-0.0636058	-0.0965808	0.0220005
										63.9269	0.308498	-0.0351634	0.0117973	Y4 (T)														64.4442				Y4 (T)														-0.517336	0.308498	-0.0351634	0.0117973
											93.3216	1.3501	-0.0781611	Y5 (C)															95.5928			Y5 (C)															-2.27125	1.3501	-0.0781611
												88.8283	-0.890692	Y6 (C)																90.7782		Y6 (C)																-1.94984	-0.890692
													56.0457	Y7 (T)																	55.9583	Y7 (T)																	0.0874291
SUM_ALL	-205.05		SUM_EL-PREP+INTRA-SUBSYSTEM	1128.18		-1333.23					ELP-PREP-Y+INTRA-SUBSYSTEM-Y							SUM_ALL	-207.934		SUM_EL-PREP	1134.89									ELP-PREP-Y					SUM_ALL	2.88404		SUM_EL-PREP-ALL	-6.70757							ELP-PREP-Y+INTRA-SUBSYSTEM-Y
DISTRIBUTED DIELECTRIC CONTRIBUTION ON STANDARD LED INTERACTION ENERGY MATRIX																		DIELECTRIC CONTRIBUTION (No distribution scheme needed)																		DISTRIBUTED DIELECTRIC CONTRIBUTION ON STANDARD LED INTERACTION ENERGY MATRIX
ELP-PREP-X+INTRA-SUBSYSTEM-X							INTER-HFLD (ELS+EXCH+DISP)											ELP-PREP-X							INTER-HFLD (ELS+EXCH+DISP)											ELP-PREP-X+INTRA-SUBSYSTEM-X							INTER-HFLD (ELS+EXCH+DISP)
X1 (C)	X2 (T)	X3 (G)	X4 (A)	X5 (G)	X6 (G)	X7 (A)	Y1 (G)	Y2 (A)	Y3 (C)	Y4 (T)	Y5 (C)	Y6 (C)	Y7 (T)					X1 (C)	X2 (T)	X3 (G)	X4 (A)	X5 (G)	X6 (G)	X7 (A)	Y1 (G)	Y2 (A)	Y3 (C)	Y4 (T)	Y5 (C)	Y6 (C)	Y7 (T)					X1 (C)	X2 (T)	X3 (G)	X4 (A)	X5 (G)	X6 (G)	X7 (A)	Y1 (G)	Y2 (A)	Y3 (C)	Y4 (T)	Y5 (C)	Y6 (C)	Y7 (T)
-49.8005	-0.188918	-0.0693507	0.0172875	-0.0575716	-0.0287751	0.000581714	118.861	-1.57422	-0.829018	-0.15254	0.00222249	0.075555	-0.0181433	X1 (C)				-51.2212							120.867	-0.88622	-0.743177	-0.194205	-0.0107654	0.0602089	-0.0162196	X1 (C)				1.42069	-0.188918	-0.0693507	0.0172875	-0.0575716	-0.0287751	0.000581714	-2.00632	-0.687998	-0.0858408	0.0416653	0.0129879	0.0153461	-0.00192372
	-37.9484	-0.655344	0.0632601	0.0380562	0.0152921	-0.00111491	2.40755	91.0002	1.03007	0.0401856	-0.206487	-0.150519	-0.0372942	X2 (T)					-39.1486						3.90919	92.0686	0.612968	0.0598913	-0.223388	-0.150784	-0.0513994	X2 (T)					1.20023	-0.655344	0.0632601	0.0380562	0.0152921	-0.00111491	-1.50164	-1.06838	0.417105	-0.0197057	0.016901	0.000265074	0.0141051
		-57.9991	-0.0905923	-0.0864376	0.0119547	-0.014491	0.896576	25.5582	123.806	-1.10212	1.15777	0.201623	0.110311	X3 (G)						-59.1971					0.208631	27.2537	126.69	-0.580788	0.905441	0.15068	0.0998098	X3 (G)						1.19804	-0.0905923	-0.0864376	0.0119547	-0.014491	0.687945	-1.69551	-2.88429	-0.521337	0.252331	0.0509425	0.0105007
			-46.9636	-0.118836	-0.0913922	0.00674143	-0.330142	0.325909	6.28073	89.7828	-1.62483	-0.255288	-0.044892	X4 (A)							-48.2805				-0.353078	0.147585	7.41901	90.4046	-1.08865	-0.217502	-0.0536796	X4 (A)							1.31686	-0.118836	-0.0913922	0.00674143	0.0229353	0.178324	-1.13827	-0.621752	-0.536179	-0.0377867	0.00878765
				-55.2107	-0.93854	-0.00740474	0.280389	-0.294919	-1.09074	4.29293	129.427	4.8495	-0.0595147	X5 (G)								-55.539			0.19697	-0.304647	-0.933871	6.159	131.584	3.69165	0.0156776	X5 (G)								0.328258	-0.93854	-0.00740474	0.083419	0.00972725	-0.156869	-1.86607	-2.15697	1.15785	-0.0751923
					-51.313	0.394403	0.161027	-0.12088	-0.757813	-0.574343	7.23834	125.681	-1.35892	X6 (G)									-51.9947		0.135128	-0.124336	-0.697814	-0.774057	8.27675	128.233	-0.82944	X6 (G)									0.681749	0.394403	0.0258988	0.00345645	-0.0599986	0.199714	-1.03841	-2.55142	-0.529475
						-43.4571	0.023064	-0.0139763	-0.000759552	-0.0572987	0.876356	2.39739	86.218	X7 (A)										-44.6405	0.0130211	-0.0129776	0.00248928	-0.0379957	0.580623	3.35173	87.2997	X7 (A)										1.18348	0.010043	-0.000998707	-0.00324883	-0.019303	0.295733	-0.954345	-1.08166
							-47.1874	-0.172692	-0.104486	0.0257808	-0.0522507	-0.0298203	0.0020497	Y1 (G)											-48.018							Y1 (G)											0.830593	-0.172692	-0.104486	0.0257808	-0.0522507	-0.0298203	0.0020497
								-55.9598	-0.875495	0.0583652	0.00657608	0.00510563	-0.000941979	Y2 (A)												-58.0554						Y2 (A)												2.09552	-0.875495	0.0583652	0.00657608	0.00510563	-0.000941979
									-54.7449	0.534861	0.0387545	0.0588459	-0.0134047	Y3 (C)													-57.0657					Y3 (C)													2.32086	0.534861	0.0387545	0.0588459	-0.0134047
										-38.9501	-0.187965	0.0214248	-0.00718802	Y4 (T)														-39.9344				Y4 (T)														0.984251	-0.187965	0.0214248	-0.00718802
											-56.8601	-0.822604	0.0476229	Y5 (C)															-59.2364			Y5 (C)															2.37627	-0.822604	0.0476229
												-54.1224	0.542691	Y6 (C)																-56.2528		Y6 (C)																2.13046	0.542691
													-34.1482	Y7 (T)																	-34.6759	Y7 (T)																	0.527674
SUM_ALL	124.935			scale factor:		-0.609292					ELP-PREP-Y+INTRA-SUBSYSTEM-Y							SUM_ALL	128.851		SUM_EL-PREP	-703.26									ELP-PREP-Y					SUM_ALL	-3.91594		SUM_EL-PREP-ALL	15.869							ELP-PREP-Y+INTRA-SUBSYSTEM-Y
HFLD WITH DISTRIBUTED DIELECTRIC CONTRIBUTION BEFORE DISTRIBUTING EL-PREP																		HFLD WITH DIELECTRIC CONTRIBUTION BEFORE DISTRIBUTING EL-PREP																		HFLD WITH DISTRIBUTED DIELECTRIC CONTRIBUTION BEFORE DISTRIBUTING EL-PREP
ELP-PREP-X+INTRA-SUBSYSTEM-X							INTER-HFLD (ELS+EXCH+DISP)											ELP-PREP-X							INTER-HFLD (ELS+EXCH+DISP)											ELP-PREP-X+INTRA-SUBSYSTEM-X							INTER-HFLD (ELS+EXCH+DISP)
X1 (C)	X2 (T)	X3 (G)	X4 (A)	X5 (G)	X6 (G)	X7 (A)	Y1 (G)	Y2 (A)	Y3 (C)	Y4 (T)	Y5 (C)	Y6 (C)	Y7 (T)					X1 (C)	X2 (T)	X3 (G)	X4 (A)	X5 (G)	X6 (G)	X7 (A)	Y1 (G)	Y2 (A)	Y3 (C)	Y4 (T)	Y5 (C)	Y6 (C)	Y7 (T)					X1 (C)	X2 (T)	X3 (G)	X4 (A)	X5 (G)	X6 (G)	X7 (A)	Y1 (G)	Y2 (A)	Y3 (C)	Y4 (T)	Y5 (C)	Y6 (C)	Y7 (T)
31.9346	0.121144	0.0444712	-0.0110856	0.0369178	0.018452	-0.000373024	-76.2193	1.00947	0.531607	0.097816	-0.00142517	-0.0484496	0.0116344	X1 (C)				31.4372							-74.1824	0.54392	0.456127	0.119194	0.00660732	-0.0369534	0.00995483	X1 (C)				0.497398	0.121144	0.0444712	-0.0110856	0.0369178	0.018452	-0.000373024	-2.0369	0.465547	0.0754803	-0.0213778	-0.00803249	-0.0114962	0.00167957
	24.3344	0.420239	-0.0405655	-0.0244035	-0.00980607	0.000714934	-1.54384	-58.3538	-0.660534	-0.025769	0.13241	0.09652	0.0239149	X2 (T)					24.0276						-2.39928	-56.5074	-0.376211	-0.0367585	0.137105	0.0925439	0.0315465	X2 (T)					0.306815	0.420239	-0.0405655	-0.0244035	-0.00980607	0.000714934	0.855434	-1.84649	-0.284323	0.0109895	-0.00469532	0.00397608	-0.00763161
		37.1919	0.0580923	0.0554281	-0.00766594	0.00929238	-0.574929	-16.3892	-79.3905	0.706737	-0.742422	-0.129291	-0.0707366	X3 (G)						36.3324					-0.128048	-16.727	-77.7565	0.35646	-0.555717	-0.0924805	-0.0612586	X3 (G)						0.859488	0.0580923	0.0554281	-0.00766594	0.00929238	-0.446881	0.337858	-1.63402	0.350277	-0.186704	-0.0368101	-0.00947803
			30.1154	0.0762037	0.0586052	-0.00432294	0.211704	-0.208989	-4.02752	-57.5732	1.04192	0.163704	0.028787	X4 (A)							29.6323				0.216703	-0.0905805	-4.55344	-55.4861	0.668164	0.133492	0.032946	X4 (A)							0.483119	0.0762037	0.0586052	-0.00432294	-0.00499876	-0.118409	0.525919	-2.08713	0.373759	0.0302113	-0.00415907
				35.4039	0.601839	0.00474829	-0.179799	0.189117	0.699437	-2.75284	-82.9949	-3.10974	0.0381638	X5 (G)								34.0872			-0.120891	0.186978	0.573166	-3.7801	-80.7599	-2.26576	-0.00962216	X5 (G)								1.31665	0.601839	0.00474829	-0.0589084	0.0021392	0.126271	1.02726	-2.23497	-0.843981	0.047786
					32.9044	-0.252911	-0.103259	0.0775143	0.485947	0.368297	-4.64159	-80.5931	0.871404	X6 (G)									31.9119		-0.0829354	0.0763119	0.428285	0.47508	-5.07988	-78.7032	0.509071	X6 (G)									0.992516	-0.252911	-0.0203232	0.0012024	0.0576617	-0.106782	0.438295	-1.88989	0.362333
						27.8668	-0.0147898	0.00896228	0.000487063	0.0367428	-0.561963	-1.53732	-55.2873	X7 (A)										27.3983	-0.00799172	0.00796502	-0.0015278	0.02332	-0.356359	-2.05713	-53.5804	X7 (A)										0.468565	-0.00679808	0.000997261	0.00201487	0.0134228	-0.205604	0.519812	-1.70684
							30.2589	0.110739	0.0670015	-0.0165319	0.0335058	0.0191223	-0.00131437	Y1 (G)											29.4712							Y1 (G)											0.787722	0.110739	0.0670015	-0.0165319	0.0335058	0.0191223	-0.00131437
								35.8842	0.561411	-0.0374267	-0.00421691	-0.00327398	0.000604044	Y2 (A)												35.6317						Y2 (A)												0.252584	0.561411	-0.0374267	-0.00421691	-0.00327398	0.000604044
									35.1051	-0.34298	-0.0248513	-0.0377349	0.00859578	Y3 (C)													35.0243					Y3 (C)													0.0808699	-0.34298	-0.0248513	-0.0377349	0.00859578
										24.9768	0.120533	-0.0137386	0.00460931	Y4 (T)														24.5098				Y4 (T)														0.466915	0.120533	-0.0137386	0.00460931
											36.4615	0.527495	-0.0305382	Y5 (C)															36.3565			Y5 (C)															0.105022	0.527495	-0.0305382
												34.706	-0.348001	Y6 (C)																34.5253		Y6 (C)																0.180614	-0.348001
													21.8975	Y7 (T)																	21.2824	Y7 (T)																	0.615103
SUM_ALL	-80.1147		SUM_EL-PREP+INTRA-SUBSYSTEM	440.789							ELP-PREP-Y+INTRA-SUBSYSTEM-Y							SUM_ALL	-79.0828		SUM_EL-PREP	431.628									ELP-PREP-Y					SUM_ALL	-1.0319		SUM_EL-PREP-ALL	9.1614							ELP-PREP-Y+INTRA-SUBSYSTEM-Y
HF WITHOUT DIELECTRIC CONTRIBUTION BEFORE DISTRIBUTING EL-PREP																		HF WITHOUT DIELECTRIC CONTRIBUTION																		HF WITHOUT DIELECTRIC CONTRIBUTION
ELP-PREP-X+INTRA-SUBSYSTEM-X							INTER-HF (ELS+EXCH)											ELP-PREP-X							INTER-HF (ELS+EXCH)											ELP-PREP-X+INTRA-SUBSYSTEM-X							INTER-HF (ELS+EXCH)
X1 (C)	X2 (T)	X3 (G)	X4 (A)	X5 (G)	X6 (G)	X7 (A)	Y1 (G)	Y2 (A)	Y3 (C)	Y4 (T)	Y5 (C)	Y6 (C)	Y7 (T)		Denominator			X1 (C)	X2 (T)	X3 (G)	X4 (A)	X5 (G)	X6 (G)	X7 (A)	Y1 (G)	Y2 (A)	Y3 (C)	Y4 (T)	Y5 (C)	Y6 (C)	Y7 (T)					X1 (C)	X2 (T)	X3 (G)	X4 (A)	X5 (G)	X6 (G)	X7 (A)	Y1 (G)	Y2 (A)	Y3 (C)	Y4 (T)	Y5 (C)	Y6 (C)	Y7 (T)
81.7351	0.310062	0.113822	-0.0283728	0.0944898	0.047227	-0.000954442	-186.597	3.15542	1.39325	0.256593	-0.00288278	-0.122763	0.0314389	X1 (C)	(X1,k)	-181.35		82.6584							-186.616	2.02625	1.23172	0.319512	0.0177421	-0.097142	0.0262036	X1 (C)				-0.923296	0.310062	0.113822	-0.0283728	0.0944898	0.047227	-0.000954442	0.0192393	1.12917	0.161531	-0.0629188	-0.0206249	-0.0256215	0.00523522
	62.2828	1.07558	-0.103826	-0.0624598	-0.0250979	0.00182982	-0.390059	-142.057	-1.52613	-0.0374862	0.344778	0.247634	0.0628652	X2 (T)	(X2,k)	-142.159			63.1762						-2.68674	-141.31	-0.831228	-0.0689984	0.366314	0.243673	0.0829763	X2 (T)					-0.893412	1.07558	-0.103826	-0.0624598	-0.0250979	0.00182982	2.29668	-0.746506	-0.694903	0.0315122	-0.0215368	0.00396103	-0.0201112
		95.1909	0.148685	0.141865	-0.019621	0.0237832	-1.03409	-29.8822	-194.749	2.04214	-1.86602	-0.325747	-0.180627	X3 (G)	(X3,k)	-224.511				95.5295					0.0494166	-31.7382	-195.826	1.1492	-1.42789	-0.238114	-0.160873	X3 (G)						-0.338549	0.148685	0.141865	-0.019621	0.0237832	-1.08351	1.85598	1.07751	0.892941	-0.438131	-0.0876328	-0.0197539
			77.079	0.19504	0.149997	-0.0110642	0.588917	-0.120373	-5.62586	-139.979	3.09101	0.456125	0.0811495	X4 (A)	(X4,k)	-141.157					77.9128				0.615352	0.147629	-7.01326	-138.754	2.18286	0.387683	0.0939501	X4 (A)							-0.833743	0.19504	0.149997	-0.0110642	-0.0264346	-0.268001	1.38739	-1.22426	0.908154	0.0684425	-0.0128005
				90.6146	1.54038	0.0121536	-0.454901	0.534996	2.11152	-2.29145	-203.597	-7.70178	0.134948	X5 (G)	(X5,k)	-209.342						89.6262			-0.312765	0.53939	1.79601	-5.08493	-203.59	-5.71203	0.0105436	X5 (G)								0.988388	1.54038	0.0121536	-0.142136	-0.00439361	0.315504	2.79348	-0.006979	-1.98975	0.124404
					84.2174	-0.647314	-0.264257	0.204407	1.28489	1.23632	-7.20867	-197.608	2.60277	X6 (G)	(X6,k)	-198.707							83.9067		-0.218026	0.206026	1.16453	1.51501	-8.63739	-198.325	1.69233	X6 (G)									0.310767	-0.647314	-0.0462318	-0.0016195	0.12036	-0.278682	1.42872	0.717012	0.910442
						71.3239	-0.0378539	0.0230114	0.00628263	0.133877	-1.19477	-0.803131	-134.277	X7 (A)	(X7,k)	-136.771								72.0388	-0.02097	0.0210017	0.000990061	0.0999299	-0.700728	-2.0398	-133.837	X7 (A)										-0.714912	-0.0168839	0.00200974	0.00529256	0.0339467	-0.494041	1.23666	-0.440217
							77.4463	0.28343	0.171487	-0.0423123	0.0857554	0.0489426	-0.00336408	Y1 (G)	(Y1,k)	-187.645									77.4892							Y1 (G)											-0.0428711	0.28343	0.171487	-0.0423123	0.0857554	0.0489426	-0.00336408
								91.8441	1.43691	-0.0957912	-0.0107925	-0.00837913	0.00154618	Y2 (A)	(Y2,k)	-166.535										93.687						Y2 (A)												-1.84294	1.43691	-0.0957912	-0.0107925	-0.00837913	0.00154618
									89.85	-0.877841	-0.0636056	-0.0965806	0.0220005	Y3 (C)	(Y3,k)	-196.512											92.09					Y3 (C)													-2.23999	-0.877841	-0.0636056	-0.0965806	0.0220005
										63.9269	0.308498	-0.0351631	0.0117972	Y4 (T)	(Y4,k)	-139.37												64.4442				Y4 (T)														-0.517336	0.308498	-0.0351631	0.0117972
											93.3216	1.3501	-0.0781613	Y5 (C)	(Y5,k)	-208.842													95.5928			Y5 (C)															-2.27125	1.3501	-0.0781613
												88.8283	-0.890692	Y6 (C)	(Y6,k)	-205.489														90.7782		Y6 (C)																-1.94984	-0.890692
													56.0457	Y7 (T)	(Y7,k)	-132.482															55.9583	Y7 (T)																	0.087429
SUM_ALL	-111.73		SUM_EL-PREP+INTRA-SUBSYSTEM	1128.18							ELP-PREP-Y+INTRA-SUBSYSTEM-Y							SUM_ALL	-114.374		SUM_EL-PREP	1134.89									ELP-PREP-Y					SUM_ALL	2.64434		SUM_EL-PREP-ALL	-6.70757							ELP-PREP-Y+INTRA-SUBSYSTEM-Y
DISTRIBUTED EL-PREP+INTRA-SUBSYSTEM																		PAIRWISE EL-PREP (no distribution scheme needed)																		DISTRIBUTED EL-PREP+INTRA-SUBSYSTEM
COOP-X							INTER-HF											COOP-X							INTER-HF											COOP-X							INTER-HF
X1 (C)	X2 (T)	X3 (G)	X4 (A)	X5 (G)	X6 (G)	X7 (A)	Y1 (G)	Y2 (A)	Y3 (C)	Y4 (T)	Y5 (C)	Y6 (C)	Y7 (T)					X1 (C)	X2 (T)	X3 (G)	X4 (A)	X5 (G)	X6 (G)	X7 (A)	Y1 (G)	Y2 (A)	Y3 (C)	Y4 (T)	Y5 (C)	Y6 (C)	Y7 (T)					X1 (C)	X2 (T)	X3 (G)	X4 (A)	X5 (G)	X6 (G)	X7 (A)	Y1 (G)	Y2 (A)	Y3 (C)	Y4 (T)	Y5 (C)	Y6 (C)	Y7 (T)
	0.0344714	0.0142623	-9.20659e-05	0.0110025	0.00592549	-2.65463e-05	161.114	-3.16238	-1.26497	-0.233343	0.00258746	0.108398	-0.0274697	X1 (C)											156.118	0.272814	-0.0116551	-0.00307796	-0.000722112	0.000435633	-0.000553438	X1 (C)					0.0344714	0.0142623	-9.20659e-05	0.0110025	0.00592549	-2.65463e-05	4.99539	-3.43519	-1.25332	-0.230265	0.00330957	0.107962	-0.0269162
		0.14831	-0.0016435	-0.00805894	-0.00346483	7.39208e-05	0.331881	140.583	1.36641	0.0336178	-0.305119	-0.21554	-0.0541373	X2 (T)											7.27897	131.69	0.000984612	-0.000832148	-0.0034267	-0.00272856	-0.00116098	X2 (T)						0.14831	-0.0016435	-0.00805894	-0.00346483	7.39208e-05	-6.94709	8.89287	1.36543	0.03445	-0.301692	-0.212811	-0.0529763
			0.00445418	0.0203086	-0.00298593	0.0012968	0.865247	29.1499	171.615	-1.80256	1.62501	0.278927	0.152998	X3 (G)											-0.0166896	39.127	164.845	-0.0262163	0.0111124	0.00176327	0.00135244	X3 (G)							0.00445418	0.0203086	-0.00298593	0.0012968	0.881936	-9.9771	6.77084	-1.77634	1.6139	0.277164	0.151645
				0.00411438	0.0045182	0.000747202	-0.564641	0.132115	5.64428	140.642	-3.06908	-0.44624	-0.0786417	X4 (A)											-0.00617688	-0.0126386	12.4789	129.163	0.0573397	-0.00401749	-0.000839849	X4 (A)								0.00411438	0.0045182	0.000747202	-0.558464	0.144754	-6.83466	11.4787	-3.12642	-0.442223	-0.0778018
					0.220765	0.000554978	0.384656	-0.526626	-1.87941	2.04292	179.106	6.66305	-0.115502	X5 (G)											0.00212639	-0.00527556	-0.0276428	13.4172	173.164	0.0288988	-0.00129447	X5 (G)									0.220765	0.000554978	0.382529	-0.521351	-1.85177	-11.3743	5.94136	6.63415	-0.114207
						-0.0354019	0.221066	-0.199364	-1.13205	-1.09107	6.27645	169.173	-2.20422	X6 (G)											0.00139805	-0.0019299	-0.0105749	-0.0235435	9.575	167.087	-0.00589845	X6 (G)										-0.0354019	0.219668	-0.197434	-1.12147	-1.06753	-3.29854	2.08651	-2.19832
							0.0353634	-0.0246908	-0.00614884	-0.131222	1.15694	0.765993	126.829	X7 (A)											-0.000180395	-0.000261867	-0.000242519	-0.00199001	0.00144448	6.38781	124.347	X7 (A)											0.0355438	-0.024429	-0.00590632	-0.129232	1.15549	-5.62181	2.48195
								0.0101389	0.0223019	-0.00544081	0.0120417	0.00758592	-0.000552476	Y1 (G)																		Y1 (G)												0.0101389	0.0223019	-0.00544081	0.0120417	0.00758592	-0.000552476
									-0.0125354	0.000975829	-1.77607e-05	-0.000135929	3.93566e-05	Y2 (A)																		Y2 (A)													-0.0125354	0.000975829	-1.77607e-05	-0.000135929	3.93566e-05
										-0.0738183	-0.00610127	-0.0106722	0.00263416	Y3 (C)																		Y3 (C)														-0.0738183	-0.00610127	-0.0106722	0.00263416
											0.0291408	-0.00383408	0.00139524	Y4 (T)																		Y4 (T)															0.0291408	-0.00383408	0.00139524
												0.163186	-0.0101689	Y5 (C)																		Y5 (C)																0.163186	-0.0101689
													-0.128864	Y6 (C)																		Y6 (C)																	-0.128864
														Y7 (T)																		Y7 (T)
SUM	1128.18												COOP-Y					SUM	1134.89												COOP-Y					SUM	-6.70757												COOP-Y
HF WITH DISTRIBUTED EL-PREP EXCLUDING DIELECTRIC CONTRIBUTION																		HF WITH PAIRWISE EL-PREP EXCLUDING DIELECTRIC CONTRIBUTION																		HF WITH DISTRIBUTED EL-PREP EXCLUDING DIELECTRIC CONTRIBUTION
COOP-X							INTER-HF (ELS+EXCH+EL-PREP)											COOP-X							INTER-HF (ELS+EXCH+EL-PREP)											COOP-X							INTER-HF (ELS+EXCH+EL-PREP)
X1 (C)	X2 (T)	X3 (G)	X4 (A)	X5 (G)	X6 (G)	X7 (A)	Y1 (G)	Y2 (A)	Y3 (C)	Y4 (T)	Y5 (C)	Y6 (C)	Y7 (T)					X1 (C)	X2 (T)	X3 (G)	X4 (A)	X5 (G)	X6 (G)	X7 (A)	Y1 (G)	Y2 (A)	Y3 (C)	Y4 (T)	Y5 (C)	Y6 (C)	Y7 (T)					X1 (C)	X2 (T)	X3 (G)	X4 (A)	X5 (G)	X6 (G)	X7 (A)	Y1 (G)	Y2 (A)	Y3 (C)	Y4 (T)	Y5 (C)	Y6 (C)	Y7 (T)
	0.0344714	0.0142623	-9.20659e-05	0.0110025	0.00592549	-2.65463e-05	-25.4833	-0.00695841	0.12828	0.0232498	-0.000295318	-0.0143656	0.00396917	X1 (C)											-30.498	2.29907	1.22007	0.316434	0.01702	-0.0967064	0.0256502	X1 (C)					0.0344714	0.0142623	-9.20659e-05	0.0110025	0.00592549	-2.65463e-05	5.01463	-2.30603	-1.09179	-0.293184	-0.0173153	0.0823407	-0.021681
		0.14831	-0.0016435	-0.00805894	-0.00346483	7.39208e-05	-0.0581786	-1.47445	-0.159721	-0.00386835	0.0396586	0.0320942	0.00872789	X2 (T)											4.59224	-9.62081	-0.830244	-0.0698305	0.362888	0.240944	0.0818153	X2 (T)						0.14831	-0.0016435	-0.00805894	-0.00346483	7.39208e-05	-4.65042	8.14636	0.670523	0.0659622	-0.323229	-0.20885	-0.0730875
			0.00445418	0.0203086	-0.00298593	0.0012968	-0.168848	-0.732325	-23.1332	0.239588	-0.241005	-0.04682	-0.0276292	X3 (G)											0.032727	7.3888	-30.9816	1.12299	-1.41677	-0.236351	-0.15952	X3 (G)							0.00445418	0.0203086	-0.00298593	0.0012968	-0.201575	-8.12112	7.84835	-0.883399	1.17577	0.189531	0.131891
				0.00411438	0.0045182	0.000747202	0.0242765	0.0117426	0.018418	0.663073	0.021933	0.00988535	0.00250785	X4 (A)											0.609175	0.13499	5.46569	-9.5914	2.2402	0.383665	0.0931102	X4 (A)								0.00411438	0.0045182	0.000747202	-0.584898	-0.123247	-5.44727	10.2545	-2.21826	-0.37378	-0.0906024
					0.220765	0.000554978	-0.0702453	0.00837001	0.232104	-0.24853	-24.4912	-1.03873	0.0194461	X5 (G)											-0.310638	0.534114	1.76837	8.33228	-30.4255	-5.68313	0.00924915	X5 (G)									0.220765	0.000554978	0.240393	-0.525744	-1.53627	-8.58081	5.93438	4.6444	0.0101969
						-0.0354019	-0.0431918	0.00504308	0.152837	0.145251	-0.932219	-28.435	0.398556	X6 (G)											-0.216628	0.204096	1.15395	1.49146	0.937602	-31.2385	1.68643	X6 (G)										-0.0354019	0.173436	-0.199053	-1.00111	-1.34621	-1.86982	2.80352	-1.28787
							-0.00249044	-0.00167944	0.000133787	0.00265499	-0.0378315	-0.0371376	-7.44872	X7 (A)											-0.0211504	0.0207398	0.000747541	0.0979399	-0.699284	4.34801	-9.49045	X7 (A)											0.0186599	-0.0224192	-0.000613754	-0.0952849	0.661452	-4.38515	2.04173
								0.0101389	0.0223019	-0.00544081	0.0120417	0.00758592	-0.000552476	Y1 (G)																		Y1 (G)												0.0101389	0.0223019	-0.00544081	0.0120417	0.00758592	-0.000552476
									-0.0125354	0.000975829	-1.77607e-05	-0.000135929	3.93566e-05	Y2 (A)																		Y2 (A)													-0.0125354	0.000975829	-1.77607e-05	-0.000135929	3.93566e-05
										-0.0738183	-0.00610127	-0.0106722	0.00263416	Y3 (C)																		Y3 (C)														-0.0738183	-0.00610127	-0.0106722	0.00263416
											0.0291408	-0.00383408	0.00139524	Y4 (T)																		Y4 (T)															0.0291408	-0.00383408	0.00139524
												0.163186	-0.0101689	Y5 (C)																		Y5 (C)																0.163186	-0.0101689
													-0.128864	Y6 (C)																		Y6 (C)																	-0.128864
SUM	-111.73													Y7 (T)				SUM	-114.374													Y7 (T)				SUM	2.64434
HFLD WITH DISTRIBUTED DIAGONAL ELECTRONIC PREPARATION EXCLUDING DIELECTRIC CONTRIBUTION																		HFLD WITH PAIRWISE DIAGONAL ELECTRONIC PREPARATION EXCLUDING DIELECTRIC CONTRIBUTION																		HFLD WITH DISTRIBUTED DIAGONAL ELECTRONIC PREPARATION EXCLUDING DIELECTRIC CONTRIBUTION
COOP-X							INTER-HF (ELS+EXCH+EL-PREP) + DISP											COOP-X							INTER-HF (ELS+EXCH+EL-PREP) + DISP											COOP-X							INTER-HF (ELS+EXCH+EL-PREP) + DISP
X1 (C)	X2 (T)	X3 (G)	X4 (A)	X5 (G)	X6 (G)	X7 (A)	Y1 (G)	Y2 (A)	Y3 (C)	Y4 (T)	Y5 (C)	Y6 (C)	Y7 (T)					X1 (C)	X2 (T)	X3 (G)	X4 (A)	X5 (G)	X6 (G)	X7 (A)	Y1 (G)	Y2 (A)	Y3 (C)	Y4 (T)	Y5 (C)	Y6 (C)	Y7 (T)					X1 (C)	X2 (T)	X3 (G)	X4 (A)	X5 (G)	X6 (G)	X7 (A)	Y1 (G)	Y2 (A)	Y3 (C)	Y4 (T)	Y5 (C)	Y6 (C)	Y7 (T)
	0.0344714	0.0142623	-9.20659e-05	0.0110025	0.00592549	-2.65463e-05	-33.9662	-0.578694	0.0956531	0.0170123	-0.00106025	-0.0156069	0.00230815	X1 (C)											-38.931	1.70295	1.18765	0.310321	0.0166506	-0.0967267	0.025621	X1 (C)					0.0344714	0.0142623	-9.20659e-05	0.0110025	0.00592549	-2.65463e-05	4.96481	-2.28165	-1.092	-0.293308	-0.0177109	0.0811198	-0.0233128
		0.14831	-0.0016435	-0.00805894	-0.00346483	7.39208e-05	-3.61952	-8.77149	-0.324197	-0.0323372	0.0337782	0.0314987	0.00707189	X2 (T)											0.970508	-16.8863	-0.988194	-0.0974819	0.357067	0.240599	0.0817849	X2 (T)						0.14831	-0.0016435	-0.00805894	-0.00346483	7.39208e-05	-4.59002	8.11476	0.663997	0.0651447	-0.323289	-0.2091	-0.074713
			0.00445418	0.0203086	-0.00298593	0.0012968	-0.606259	-12.7974	-31.5808	0.00630505	-0.275181	-0.0519869	-0.0280496	X3 (G)											-0.353369	-4.85371	-39.602	0.911032	-1.45005	-0.241397	-0.159716	X3 (G)							0.00445418	0.0203086	-0.00298593	0.0012968	-0.25289	-7.94373	8.02112	-0.904727	1.17487	0.18941	0.131666
				0.00411438	0.0045182	0.000747202	-0.0227942	-0.402783	-4.66397	-6.71426	-0.402324	-0.0272482	-0.00496265	X4 (A)											0.563603	-0.250804	0.506497	-16.7276	1.81416	0.346976	0.0857858	X4 (A)								0.00411438	0.0045182	0.000747202	-0.586398	-0.15198	-5.17047	10.0133	-2.21648	-0.374225	-0.0907485
					0.220765	0.000554978	-0.0755327	-0.04259	-0.0892361	-5.00286	-33.3159	-1.2962	-0.017823	X5 (G)											-0.315735	0.486349	1.47939	3.4781	-39.1793	-5.92851	-0.0265942	X5 (G)									0.220765	0.000554978	0.240202	-0.528939	-1.56863	-8.48096	5.86337	4.63231	0.00877125
						-0.0354019	-0.04322	-0.000969085	0.11171	-0.148433	-5.60348	-37.1013	0.026104	X6 (G)											-0.216666	0.198718	1.11552	1.22559	-3.78164	-39.8494	1.33261	X6 (G)										-0.0354019	0.173446	-0.199688	-1.00381	-1.37403	-1.82184	2.74804	-1.30651
							-0.00249044	-0.00175161	-0.00490198	-0.0371806	-0.281382	-3.16872	-14.6767	X7 (A)											-0.0211932	0.0206807	-0.0042596	0.0593257	-0.935538	0.978943	-16.5335	X7 (A)											0.0187027	-0.0224323	-0.000642374	-0.0965062	0.654156	-4.14766	1.85676
								0.0101389	0.0223019	-0.00544081	0.0120417	0.00758592	-0.000552476	Y1 (G)																		Y1 (G)												0.0101389	0.0223019	-0.00544081	0.0120417	0.00758592	-0.000552476
									-0.0125354	0.000975829	-1.77607e-05	-0.000135929	3.93566e-05	Y2 (A)																		Y2 (A)													-0.0125354	0.000975829	-1.77607e-05	-0.000135929	3.93566e-05
										-0.0738183	-0.00610127	-0.0106722	0.00263416	Y3 (C)																		Y3 (C)														-0.0738183	-0.00610127	-0.0106722	0.00263416
											0.0291408	-0.00383408	0.00139524	Y4 (T)																		Y4 (T)															0.0291408	-0.00383408	0.00139524
												0.163186	-0.0101689	Y5 (C)																		Y5 (C)																0.163186	-0.0101689
													-0.128864	Y6 (C)																		Y6 (C)																	-0.128864
														Y7 (T)																		Y7 (T)
SUM_ALL	-205.05												COOP-Y					SUM_ALL	-207.934												COOP-Y					SUM_ALL	2.88404												COOP-Y
DISTRIBUTED DIELECTRIC CONTRIBUTION																		DIELECTRIC CONTRIBUTION: DIRECTLY COMPUTED FOR EACH PAIR																		DIELECTRIC CONTRIBUTION
COOP-X							DIEL											COOP-X							DIEL											COOP-X							DIEL
X1 (C)	X2 (T)	X3 (G)	X4 (A)	X5 (G)	X6 (G)	X7 (A)	Y1 (G)	Y2 (A)	Y3 (C)	Y4 (T)	Y5 (C)	Y6 (C)	Y7 (T)					X1 (C)	X2 (T)	X3 (G)	X4 (A)	X5 (G)	X6 (G)	X7 (A)	Y1 (G)	Y2 (A)	Y3 (C)	Y4 (T)	Y5 (C)	Y6 (C)	Y7 (T)					X1 (C)	X2 (T)	X3 (G)	X4 (A)	X5 (G)	X6 (G)	X7 (A)	Y1 (G)	Y2 (A)	Y3 (C)	Y4 (T)	Y5 (C)	Y6 (C)	Y7 (T)
	-0.0210032	-0.00868991	5.6095e-05	-0.00670375	-0.00361035	1.61744e-05	20.6953	0.352593	-0.0582806	-0.0103655	0.000646003	0.00950913	-0.00140634	X1 (C)											27.7929	-2.33956	-1.19712	-0.307524	-0.012136	0.0994665	-0.0220946	X1 (C)					-0.0210032	-0.00868991	5.6095e-05	-0.00670375	-0.00361035	1.61744e-05	-7.09758	2.69215	1.13884	0.297158	0.012782	-0.0899574	0.0206883
		-0.0903642	0.00100137	0.00491024	0.00211109	-4.50393e-05	2.20534	5.3444	0.197531	0.0197028	-0.0205808	-0.0191919	-0.00430884	X2 (T)											-3.3266	10.4182	0.798757	0.0742344	-0.353369	-0.233741	-0.0775602	X2 (T)						-0.0903642	0.00100137	0.00491024	0.00211109	-4.50393e-05	5.53194	-5.07382	-0.601226	-0.0545316	0.332789	0.214549	0.0732513
			-0.0027139	-0.0123739	0.0018193	-0.000790128	0.369389	7.79737	19.2419	-0.00384161	0.167665	0.0316752	0.0170904	X3 (G)											-0.0444716	1.91965	28.8282	-1.13213	1.40596	0.239075	0.162067	X3 (G)							-0.0027139	-0.0123739	0.0018193	-0.000790128	0.41386	5.87773	-9.5862	1.12829	-1.23829	-0.2074	-0.144976
				-0.00250686	-0.0027529	-0.000455264	0.0138883	0.245413	2.84172	4.09094	0.245133	0.0166021	0.0030237	X4 (A)											-0.593241	-0.139577	-1.40584	10.4043	-2.27507	-0.369798	-0.0855546	X4 (A)								-0.00250686	-0.0027529	-0.000455264	0.60713	0.384989	4.24756	-6.31338	2.5202	0.3864	0.0885783
					-0.13451	-0.000338143	0.0460215	0.0259498	0.0543708	3.0482	20.2991	0.789762	0.0108594	X5 (G)											0.312744	-0.518875	-1.75395	-5.09088	28.4837	5.57996	-0.00238454	X5 (G)									-0.13451	-0.000338143	-0.266723	0.544825	1.80832	8.13908	-8.18461	-4.7902	0.0132439
						0.0215701	0.0263336	0.000590455	-0.0680639	0.090439	3.41415	22.6055	-0.015905	X6 (G)											0.218775	-0.194465	-1.13212	-1.47834	0.885196	28.8319	-1.72805	X6 (G)										0.0215701	-0.192441	0.195056	1.06406	1.56878	2.52896	-6.22635	1.71214
							0.0015174	0.00106724	0.00298673	0.0226538	0.171444	1.93067	8.9424	X7 (A)											0.0253137	-0.0141127	0.00572289	-0.0897715	0.690888	-2.44718	10.0398	X7 (A)											-0.0237963	0.0151799	-0.00273615	0.112425	-0.519444	4.37785	-1.09735
								-0.00617756	-0.0135884	0.00331504	-0.00733694	-0.00462204	0.000336619	Y1 (G)																		Y1 (G)												-0.00617756	-0.0135884	0.00331504	-0.00733694	-0.00462204	0.000336619
									0.00763773	-0.000594565	1.08214e-05	8.28206e-05	-2.39796e-05	Y2 (A)																		Y2 (A)													0.00763773	-0.000594565	1.08214e-05	8.28206e-05	-2.39796e-05
										0.0449769	0.00371746	0.00650247	-0.00160497	Y3 (C)																		Y3 (C)														0.0449769	0.00371746	0.00650247	-0.00160497
											-0.0177553	0.00233608	-0.000850107	Y4 (T)																		Y4 (T)															-0.0177553	0.00233608	-0.000850107
												-0.099428	0.00619583	Y5 (C)																		Y5 (C)																-0.099428	0.00619583
													0.0785156	Y6 (C)																		Y6 (C)																	0.0785156
														Y7 (T)																		Y7 (T)
SUM_ALL	124.935			scale factor:		-0.609292							COOP-Y					SUM_ALL	128.851												COOP-Y					SUM_ALL	-3.91594												COOP-Y
HFLD WITH DISTRIBUTED EL-PREP AND DIELECTRIC CONTRIBUTION																		HFLD WITH PAIRWISE EL-PREP AND DIELECTRIC CONTRIBUTION																		HFLD WITH DISTRIBUTED EL-PREP AND DIELECTRIC CONTRIBUTION
COOP-X							INTER-HF (ELS+EXCH+EL-PREP) + DIEL + DISP											COOP-X							DIEL											COOP-X							DIEL
X1 (C)	X2 (T)	X3 (G)	X4 (A)	X5 (G)	X6 (G)	X7 (A)	Y1 (G)	Y2 (A)	Y3 (C)	Y4 (T)	Y5 (C)	Y6 (C)	Y7 (T)					X1 (C)	X2 (T)	X3 (G)	X4 (A)	X5 (G)	X6 (G)	X7 (A)	Y1 (G)	Y2 (A)	Y3 (C)	Y4 (T)	Y5 (C)	Y6 (C)	Y7 (T)					X1 (C)	X2 (T)	X3 (G)	X4 (A)	X5 (G)	X6 (G)	X7 (A)	Y1 (G)	Y2 (A)	Y3 (C)	Y4 (T)	Y5 (C)	Y6 (C)	Y7 (T)
	0.0134682	0.00557239	-3.59714e-05	0.00429876	0.00231515	-1.03751e-05	-13.2709	-0.2261	0.0373726	0.00664684	-0.000414268	-0.0060977	0.00090181	X1 (C)											-11.1381	-0.636602	-0.0094762	0.00279711	0.0045146	0.00273984	0.00352639	X1 (C)					0.0134682	0.00557239	-3.59714e-05	0.00429876	0.00231515	-1.03751e-05	-2.13276	0.410502	0.0468488	0.00384973	-0.00492887	-0.00883754	-0.00262458
		0.057946	-0.000642126	-0.00314869	-0.00135376	2.88821e-05	-1.41417	-3.42709	-0.126666	-0.0126343	0.0131974	0.0123068	0.00276309	X2 (T)											-2.3561	-6.46804	-0.189437	-0.0232476	0.00369763	0.00685798	0.00422473	X2 (T)						0.057946	-0.000642126	-0.00314869	-0.00135376	2.88821e-05	0.941921	3.04094	0.0627708	0.0106132	0.00949975	0.00544878	-0.00146164
			0.00174028	0.00793474	-0.00116661	0.000506674	-0.23687	-5.00006	-12.3389	0.00246357	-0.107515	-0.0203116	-0.0109592	X3 (G)											-0.397841	-2.93406	-10.7738	-0.221095	-0.044086	-0.00232258	0.0023509	X3 (G)							0.00174028	0.00793474	-0.00116661	0.000506674	0.16097	-2.066	-1.56508	0.223559	-0.0634293	-0.017989	-0.0133101
				0.00160752	0.0017653	0.000291941	-0.00890597	-0.157371	-1.82225	-2.62332	-0.157191	-0.0106461	-0.00193897	X4 (A)											-0.0296378	-0.390381	-0.899344	-6.32328	-0.46091	-0.0228211	0.000231192	X4 (A)								0.00160752	0.0017653	0.000291941	0.0207318	0.23301	-0.922909	3.69996	0.303719	0.0121751	-0.00217016
					0.0862546	0.000216824	-0.0295113	-0.0166403	-0.0348653	-1.95466	-13.0168	-0.506434	-0.00696364	X5 (G)											-0.00299042	-0.0325261	-0.274551	-1.61278	-10.6956	-0.348551	-0.0289787	X5 (G)									0.0862546	0.000216824	-0.0265209	0.0158858	0.239686	-0.341877	-2.32124	-0.157884	0.0220151
						-0.0138318	-0.0168864	-0.000378679	0.0436461	-0.057994	-2.18933	-14.4958	0.010199	X6 (G)											0.00210934	0.00425327	-0.0165968	-0.252744	-2.89644	-11.0175	-0.395436	X6 (G)										-0.0138318	-0.0189957	-0.00463195	0.0602428	0.19475	0.707116	-3.47831	0.405635
							-0.000973033	-0.000684433	-0.0019152	-0.0145267	-0.109938	-1.23804	-5.73431	X7 (A)											0.00412055	0.00656802	0.00146328	-0.0304458	-0.24465	-1.46824	-6.49373	X7 (A)											-0.00509358	-0.00725246	-0.00337849	0.0159191	0.134712	0.230194	0.759416
								0.00396137	0.00871355	-0.00212579	0.00470487	0.00296388	-0.000215856	Y1 (G)																		Y1 (G)												0.00396137	0.00871355	-0.00212579	0.00470487	0.00296388	-0.000215856
									-0.00489769	0.000381267	-6.93955e-06	-5.3112e-05	1.53756e-05	Y2 (A)																		Y2 (A)													-0.00489769	0.000381267	-6.93955e-06	-5.3112e-05	1.53756e-05
										-0.0288414	-0.00238382	-0.00416972	0.00102919	Y3 (C)																		Y3 (C)														-0.0288414	-0.00238382	-0.00416972	0.00102919
											0.0113856	-0.00149802	0.000545138	Y4 (T)																		Y4 (T)															0.0113856	-0.00149802	0.000545138
												0.0637582	-0.00397306	Y5 (C)																		Y5 (C)																0.0637582	-0.00397306
													-0.0503481	Y6 (C)																		Y6 (C)																	-0.0503481
														Y7 (T)																		Y7 (T)
SUM_ALL	-80.1147												COOP-Y					SUM_ALL	-79.0828												COOP-Y					SUM_ALL	-1.0319												COOP-Y
ELS																		ELS																		ELS
							ELS																		ELS																		ELS
X1 (C)	X2 (T)	X3 (G)	X4 (A)	X5 (G)	X6 (G)	X7 (A)	Y1 (G)	Y2 (A)	Y3 (C)	Y4 (T)	Y5 (C)	Y6 (C)	Y7 (T)					X1 (C)	X2 (T)	X3 (G)	X4 (A)	X5 (G)	X6 (G)	X7 (A)	Y1 (G)	Y2 (A)	Y3 (C)	Y4 (T)	Y5 (C)	Y6 (C)	Y7 (T)					X1 (C)	X2 (T)	X3 (G)	X4 (A)	X5 (G)	X6 (G)	X7 (A)	Y1 (G)	Y2 (A)	Y3 (C)	Y4 (T)	Y5 (C)	Y6 (C)	Y7 (T)
							-163.211	3.19163	1.39329	0.256593	-0.00288278	-0.122763	0.0314389	X1 (C)											-163.24	2.12681	1.23172	0.319512	0.0177421	-0.097142	0.0262036	X1 (C)											0.0285092	1.06482	0.16157	-0.0629188	-0.0206249	-0.0256215	0.00523522
							1.01922	-122.01	-1.52448	-0.0374805	0.344778	0.247634	0.0628652	X2 (T)											-1.05665	-121.3	-0.827535	-0.0689984	0.366314	0.243673	0.0829763	X2 (T)											2.07588	-0.709842	-0.69695	0.0315178	-0.0215362	0.00396103	-0.0201112
							-0.982073	-21.4397	-170.479	2.04433	-1.86598	-0.325746	-0.180627	X3 (G)											0.0509658	-23.1023	-171.474	1.152	-1.42789	-0.238114	-0.160873	X3 (G)											-1.03304	1.66258	0.994684	0.892332	-0.438093	-0.0876322	-0.0197539
							0.589432	-0.0681563	-3.05469	-120.188	3.10521	0.456159	0.0811508	X4 (A)											0.615352	0.149161	-4.19522	-119.096	2.22321	0.387683	0.0939501	X4 (A)											-0.02592	-0.217317	1.14054	-1.09199	0.882006	0.0684757	-0.0127993
							-0.454892	0.53539	2.13765	0.354903	-178.093	-7.69845	0.134972	X5 (G)											-0.312765	0.53939	1.79711	-2.26153	-178.141	-5.70712	0.0105436	X5 (G)											-0.142127	-0.00399954	0.340538	2.61643	0.0478998	-1.99133	0.124429
							-0.264257	0.204411	1.2852	1.26598	-5.2135	-172.958	2.61017	X6 (G)											-0.218026	0.206026	1.16453	1.51561	-6.45097	-173.684	1.7101	X6 (G)											-0.0462318	-0.00161574	0.120677	-0.249628	1.23746	0.725809	0.900074
							-0.0378539	0.0230114	0.00628765	0.134267	-1.17375	0.460851	-115.205	X7 (A)											-0.02097	0.0210017	0.000990061	0.0999299	-0.700086	-0.475988	-114.812	X7 (A)											-0.0168839	0.00200974	0.00529758	0.034337	-0.473663	0.936839	-0.392821
														Y1 (G)																		Y1 (G)
														Y2 (A)																		Y2 (A)
														Y3 (C)																		Y3 (C)
														Y4 (T)																		Y4 (T)
														Y5 (C)																		Y5 (C)
														Y6 (C)																		Y6 (C)
														Y7 (T)																		Y7 (T)
SUM_ALL	-1064.61																	SUM_ALL	-1072.92																	SUM_ALL	8.30147
EXCH																		EXCH																		EXCH
							EXCH																		EXCH																		EXCH
X1 (C)	X2 (T)	X3 (G)	X4 (A)	X5 (G)	X6 (G)	X7 (A)	Y1 (G)	Y2 (A)	Y3 (C)	Y4 (T)	Y5 (C)	Y6 (C)	Y7 (T)					X1 (C)	X2 (T)	X3 (G)	X4 (A)	X5 (G)	X6 (G)	X7 (A)	Y1 (G)	Y2 (A)	Y3 (C)	Y4 (T)	Y5 (C)	Y6 (C)	Y7 (T)					X1 (C)	X2 (T)	X3 (G)	X4 (A)	X5 (G)	X6 (G)	X7 (A)	Y1 (G)	Y2 (A)	Y3 (C)	Y4 (T)	Y5 (C)	Y6 (C)	Y7 (T)
							-23.3859	-0.0362142	-3.95331e-05	0	0	0	0	X1 (C)											-23.3766	-0.100557	-3.627e-07	0	0	0	0	X1 (C)											-0.00926991	0.0643429	-3.91704e-05	0	0	0	0
							-1.40928	-20.0475	-0.00164658	-5.64759e-06	-6.2751e-07	0	0	X2 (T)											-1.63008	-20.0108	-0.0036933	-6.9026e-09	0	0	0	X2 (T)											0.2208	-0.036664	0.00204671	-5.64068e-06	-6.2751e-07	0	0
							-0.0520218	-8.44252	-24.2694	-0.00218373	-3.82781e-05	-6.2751e-07	0	X3 (G)											-0.00154918	-8.63592	-24.3523	-0.00279264	-2.88654e-08	0	0	X3 (G)											-0.0504726	0.193399	0.0828261	0.000608904	-3.82492e-05	-6.2751e-07	0
							-0.000514558	-0.0522163	-2.57118	-19.7906	-0.0142031	-3.3258e-05	-1.25502e-06	X4 (A)											-3.76506e-09	-0.00153226	-2.81803	-19.6583	-0.0403511	-6.4006e-08	0	X4 (A)											-0.000514554	-0.0506841	0.246856	-0.132267	0.026148	-3.3194e-05	-1.25502e-06
							-9.41264e-06	-0.000394076	-0.0261358	-2.64635	-25.5039	-0.00332831	-2.44729e-05	X5 (G)											0	-6.27509e-09	-0.00110191	-2.8234	-25.449	-0.0049045	-1.25502e-08	X5 (G)											-9.41264e-06	-0.00039407	-0.0250339	0.177047	-0.0548788	0.00157619	-2.44603e-05
							0	-3.76506e-06	-0.000316892	-0.029658	-1.99517	-24.6502	-0.0074021	X6 (G)											0	0	-5.02008e-09	-0.000603605	-2.18643	-24.6414	-0.0177707	X6 (G)											0	-3.76506e-06	-0.000316887	-0.0290544	0.19126	-0.0087966	0.0103686
							0	0	-5.02008e-06	-0.000390311	-0.0210191	-1.26398	-19.0721	X7 (A)											0	0	0	-1.88253e-09	-0.000641819	-1.56381	-19.0247	X7 (A)											0	0	-5.02008e-06	-0.000390309	-0.0203772	0.299826	-0.0473955
														Y1 (G)																		Y1 (G)
														Y2 (A)																		Y2 (A)
														Y3 (C)																		Y3 (C)
														Y4 (T)																		Y4 (T)
														Y5 (C)																		Y5 (C)
														Y6 (C)																		Y6 (C)
														Y7 (T)																		Y7 (T)
SUM_ALL	-175.296																	SUM_ALL	-176.346																	SUM_ALL	1.05043
DISPERSION																		DISPERSION																		DISPERSION
							DISP
X1 (C)	X2 (T)	X3 (G)	X4 (A)	X5 (G)	X6 (G)	X7 (A)	Y1 (G)	Y2 (A)	Y3 (C)	Y4 (T)	Y5 (C)	Y6 (C)	Y7 (T)					X1 (C)	X2 (T)	X3 (G)	X4 (A)	X5 (G)	X6 (G)	X7 (A)	Y1 (G)	Y2 (A)	Y3 (C)	Y4 (T)	Y5 (C)	Y6 (C)	Y7 (T)					X1 (C)	X2 (T)	X3 (G)	X4 (A)	X5 (G)	X6 (G)	X7 (A)	Y1 (G)	Y2 (A)	Y3 (C)	Y4 (T)	Y5 (C)	Y6 (C)	Y7 (T)
							-8.48284	-0.571735	-0.0326274	-0.00623744	-0.000764934	-0.00124121	-0.00166102	X1 (C)											-8.43303	-0.596112	-0.0324177	-0.00611314	-0.000369364	-2.03344e-05	-2.9193e-05	X1 (C)											-0.0498133	0.024377	-0.000209675	-0.000124306	-0.00039557	-0.00122088	-0.00163182
							-3.56134	-7.29705	-0.164477	-0.0284689	-0.00588039	-0.000595507	-0.001656	X2 (T)											-3.62173	-7.26545	-0.15795	-0.0276514	-0.00582063	-0.000345494	-3.0448e-05	X2 (T)											0.0603926	-0.0316002	-0.00652616	-0.000817425	-5.97596e-05	-0.000250012	-0.00162555
							-0.437411	-12.0651	-8.44764	-0.233283	-0.034176	-0.00516691	-0.000420431	X3 (G)											-0.386096	-12.2425	-8.6204	-0.211955	-0.0332717	-0.0050464	-0.000195592	X3 (G)											-0.0513151	0.177391	0.172762	-0.0213279	-0.000904313	-0.000120509	-0.00022484
							-0.0470707	-0.414526	-4.68239	-7.37733	-0.424257	-0.0371335	-0.0074705	X4 (A)											-0.0455714	-0.385794	-4.95919	-7.13621	-0.426041	-0.0366889	-0.00732438	X4 (A)											-0.00149939	-0.0287321	0.276798	-0.241124	0.001784	-0.000444585	-0.000146122
							-0.0052874	-0.05096	-0.32134	-4.75433	-8.82477	-0.257464	-0.037269	X5 (G)											-0.00509656	-0.0477655	-0.288976	-4.85417	-8.75376	-0.245379	-0.0358434	X5 (G)											-0.000190834	-0.00319458	-0.0323643	0.0998456	-0.0710133	-0.0120851	-0.00142569
							-2.82379e-05	-0.00601217	-0.041127	-0.293684	-4.67126	-8.66633	-0.372452	X6 (G)											-3.79643e-05	-0.00537797	-0.0384269	-0.26587	-4.71924	-8.61085	-0.353818	X6 (G)											9.7264e-06	-0.000634203	-0.00270006	-0.0278143	0.0479798	-0.0554793	-0.0186337
							0	-7.21636e-05	-0.00503576	-0.0398356	-0.24355	-3.13158	-7.228	X7 (A)											-4.28181e-05	-5.90794e-05	-0.00500714	-0.0386143	-0.236254	-3.36907	-7.04303	X7 (A)											4.28181e-05	-1.30842e-05	-2.86195e-05	-0.0012213	-0.00729579	0.237492	-0.184965
														Y1 (G)																		Y1 (G)
														Y2 (A)																		Y2 (A)
														Y3 (C)																		Y3 (C)
														Y4 (T)																		Y4 (T)
														Y5 (C)																		Y5 (C)
														Y6 (C)																		Y6 (C)
														Y7 (T)																		Y7 (T)
SUM_ALL	-93.3203																	SUM_ALL	-93.56																	SUM_ALL	0.239701
B. LED HEAT MAPS
ADDUCT																																TWO-BODY
Without distributing electronic preparation but with distributed dielectric contribution									With distributed electronic preparation and dielectric contribution									Components														Without distributing electronic preparation but with distributed dielectric contribution									With distributed electronic preparation and dielectric contribution
																		* Italic X and Y correspond here nucleobases within the same strands rather than strands.
[truncated: 4 more columns]

## Sheet: CRYSTAL
HFLD/LED MATRICES FOR THE DIAD-COT CRYSTAL
Central fragment and ist environment are abbreviated as C and E, respectively.
A. LED MATRICES
ADDUCT															TWO-BODY															COOPERATIVITY
HFLD															HFLD															HFLD
EL-PREP-C	INTER-HFLD (ELS+EXCH+DISP)														EL-PREP-C	INTER-HFLD (ELS+EXCH+DISP)														EL-PREP-C	INTER-HFLD (ELS+EXCH+DISP)
0	1	2	3	4	5	6	7	8	9	10					0	1	2	3	4	5	6	7	8	9	10					0	1	2	3	4	5	6	7	8	9	10
48.6833	-18.1209	-18.1348	-21.2947	-20.4537	-20.4646	-21.2953	-6.59702	-6.5793	-6.58071	-6.59158	0				49.8014	-18.45	-18.4499	-21.5875	-20.6068	-20.6067	-21.5873	-6.68398	-6.6851	-6.68454	-6.68429	0				-1.1181	0.329081	0.315124	0.292898	0.153037	0.142153	0.292068	0.086962	0.105795	0.103831	0.0927099	0
	5.68175	-0.000499	0.082272	-0.000681	0.145781	0.001683	0.003431	0.000201	0.024655	0.00136533	1					5.98248	0	0	0	0	0	0	0	0	0	1					-0.300728	-0.000499	0.082272	-0.000681	0.145781	0.001683	0.003431	0.000201	0.024655	0.00136533	1
		5.56794	-0.005269	0.128894	0.000303	0.089077	0.000944	0.031772	0.000356	0.00386152	2						5.88602	0	0	0	0	0	0	0	0	2						-0.318074	-0.005269	0.128894	0.000303	0.089077	0.000944	0.031772	0.000356	0.00386152	2
			6.87599	0.133763	-0.000875	-0.001547	0.03577	-3e-05	0.050988	-0.000148752	3							7.21548	0	0	0	0	0	0	0	3							-0.339488	0.133763	-0.000875	-0.001547	0.03577	-3e-05	0.050988	-0.000148752	3
				6.72889	0.000147	-0.000932	0.042571	-0.000677	0.002959	0.00044552	4								7.00899	0	0	0	0	0	0	4								-0.280099	0.000147	-0.000932	0.042571	-0.000677	0.002959	0.00044552	4
					6.69638	0.150804	0.000183	0.002874	2e-06	0.0418831	5									6.967	0	0	0	0	0	5									-0.270627	0.150804	0.000183	0.002874	2e-06	0.0418831	5
						6.91023	0.000215	0.045541	0.000323	0.0327552	6										7.24856	0	0	0	0	6										-0.338327	0.000215	0.045541	0.000323	0.0327552	6
							2.41404	0.022258	1e-05	6.22803e-05	7											2.53616	0	0	0	7											-0.122115	0.022258	1e-05	6.22803e-05	7
								2.05601	-1.6e-05	4.68122e-07	8												2.19508	0	0	8												-0.139071	-1.6e-05	4.68122e-07	8
									2.08877	0.0207376	9													2.22626	0	9													-0.137496	0.0207376	9
										2.41207	10														2.53498	10														-0.122915	10
SUM_ALL	-48.9089		SUM_EL-PREP+INTRA-SUBSYSTEM	97.2036				EL-PREP-E+INTRA-SUBSYSTEM							SUM_ALL	-48.4237		SUM_EL-PREP	99.6024						EL-PREP-E					SUM_ALL	-0.485164		SUM_EL-PREP+INTRA-SUBSYSTEM	-2.39882				EL-PREP-E+INTRA-SUBSYSTEM
HF															HF															HF
EL-PREP-C	INTER-HF (ELS+EXCH)														EL-PREP-C	INTER-HF (ELS+EXCH)														EL-PREP-C
0	1	2	3	4	5	6	7	8	9	10		Denominator			0	1	2	3	4	5	6	7	8	9	10					0	1	2	3	4	5	6	7	8	9	10
48.6833	-9.34201	-9.3416	-11.3495	-10.9383	-10.9446	-11.3523	-3.6493	-3.63407	-3.65831	-3.66754	0	(0,k)	-77.8776		49.8014	-9.6572	-9.65711	-11.6639	-11.1333	-11.1333	-11.6637	-3.75999	-3.75993	-3.78397	-3.78397	0				-1.1181	0.31519	0.315516	0.31439	0.194991	0.188754	0.311359	0.110692	0.125859	0.125658	0.116434	0
	5.68175	-0.000499	0.082272	-0.000681	0.145781	0.001683	0.003431	0.000201	0.024655	0.00136533	1	(1,k)	-9.08381			5.98248										1					-0.300728	-0.000499	0.082272	-0.000681	0.145781	0.001683	0.003431	0.000201	0.024655	0.00136533	1
		5.56794	-0.005269	0.128894	0.000303	0.089077	0.000944	0.031772	0.000356	0.00386152	2	(2,k)	-9.09216				5.88602									2						-0.318074	-0.005269	0.128894	0.000303	0.089077	0.000944	0.031772	0.000356	0.00386152	2
			6.87599	0.133763	-0.000875	-0.001547	0.03577	-3e-05	0.050988	-0.000148752	3	(3,k)	-11.0546					7.21548								3							-0.339488	0.133763	-0.000875	-0.001547	0.03577	-3e-05	0.050988	-0.000148752	3
				6.72889	0.000147	-0.000932	0.042571	-0.000677	0.002959	0.00044552	4	(4,k)	-10.6318						7.00899							4								-0.280099	0.000147	-0.000932	0.042571	-0.000677	0.002959	0.00044552	4
					6.69638	0.150804	0.000183	0.002874	2e-06	0.0418831	5	(5,k)	-10.6035							6.967						5									-0.270627	0.150804	0.000183	0.002874	2e-06	0.0418831	5
						6.91023	0.000215	0.045541	0.000323	0.0327552	6	(6,k)	-11.0344								7.24856					6										-0.338327	0.000215	0.045541	0.000323	0.0327552	6
							2.41404	0.022258	1e-05	6.22803e-05	7	(7,k)	-3.54386									2.53616				7											-0.122115	0.022258	1e-05	6.22803e-05	7
								2.05601	-1.6e-05	4.68122e-07	8	(8,k)	-3.53215										2.19508			8												-0.139071	-1.6e-05	4.68122e-07	8
									2.08877	0.0207376	9	(9,k)	-3.55829											2.22626		9													-0.137496	0.0207376	9
										2.41207	10	(10,k)	-3.56658												2.53498	10														-0.122915	10
SUM_ALL	19.326		SUM_EL-PREP+INTRA-SUBSYSTEM	97.2036				EL-PREP-E+INTRA-SUBSYSTEM							SUM_ALL	19.606		SUM_EL-PREP	99.6024						EL-PREP-E					SUM_ALL	-0.27998		SUM_EL-PREP+INTRA-SUBSYSTEM	-2.39882				EL-PREP-E+INTRA-SUBSYSTEM
DISTRIBUTED EL-PREP+INTRA-SUBSYSTEM															PAIRWISE EL-PREP (no distribution scheme needed)															DISTRIBUTED EL-PREP
COOP-C	INTER-HF														COOP-C	INTER-HF														COOP-C	INTER-HF
0	1	2	3	4	5	6	7	8	9	10					0	1	2	3	4	5	6	7	8	9	10					0	1	2	3	4	5	6	7	8	9	10
	11.6832	11.5604	14.1543	13.7607	13.7535	14.206	4.76714	4.38709	4.43438	4.77302	0					11.8687	11.8686	14.464	13.9761	13.9759	14.464	4.73125	4.73116	4.76135	4.76133	0					-0.185538	-0.308228	-0.309715	-0.215383	-0.222326	-0.258061	0.0358977	-0.344072	-0.32697	0.0116943	0
		0.000118698	-0.020361	0.00017596	-0.0374668	-0.000423653	-0.00105219	-4.17208e-05	-0.00523908	-0.000412027	1															1						0.000118698	-0.020361	0.00017596	-0.0374668	-0.000423653	-0.00105219	-4.17208e-05	-0.00523908	-0.000412027	1
			0.00123501	-0.0316167	-7.39064e-05	-0.0212567	-0.00027714	-0.00617884	-7.09876e-05	-0.00111477	2															2							0.00123501	-0.0316167	-7.39064e-05	-0.0212567	-0.00027714	-0.00617884	-7.09876e-05	-0.00111477	2
				-0.034097	0.000221838	0.000384037	-0.0108452	6.12264e-06	-0.0106574	4.43728e-05	3															3								-0.034097	0.000221838	0.000384037	-0.0108452	6.12264e-06	-0.0106574	4.43728e-05	3
					-3.88711e-05	0.000241524	-0.0133713	0.000145547	-0.000650734	-0.000137755	4															4									-3.88711e-05	0.000241524	-0.0133713	0.000145547	-0.000650734	-0.000137755	4
						-0.0388727	-5.72272e-05	-0.000613918	-4.3708e-07	-0.0128926	5															5										-0.0388727	-5.72272e-05	-0.000613918	-4.3708e-07	-0.0128926	5
							-6.60983e-05	-0.00948747	-6.88821e-05	-0.00990975	6															6											-6.60983e-05	-0.00948747	-6.88821e-05	-0.00990975	6
								-0.00585999	-2.68205e-06	-2.22644e-05	7															7												-0.00585999	-2.68205e-06	-2.22644e-05	7
									2.70558e-06	-1.20954e-07	8															8													2.70558e-06	-1.20954e-07	8
										-0.00546043	9															9														-0.00546043	9
											10															10															10
SUM_ALL	97.2036									COOP-E					SUM_ALL	99.6024									COOP-E					SUM_ALL	-2.39882									COOP-E
HF WITH DISTRIBUTED EL-PREP															HF WITH PAIRWISE EL-PREP															HF WITH DISTRIBUTED EL-PREP
COOP-C	INTER-HF (ELS+EXCH+EL-PREP)														COOP-C	INTER-HF (ELS+EXCH+EL-PREP)														COOP-C	INTER-HF (ELS+EXCH+EL-PREP)
0	1	2	3	4	5	6	7	8	9	10					0	1	2	3	4	5	6	7	8	9	10					0	1	2	3	4	5	6	7	8	9	10
	2.34118	2.21878	2.8048	2.8224	2.80896	2.85364	1.11784	0.75302	0.776075	1.10548	0					2.21153	2.21149	2.80013	2.84279	2.84253	2.80034	0.971254	0.971233	0.977387	0.977355	0					0.129652	0.00728736	0.00467353	-0.0203919	-0.0335718	0.0532992	0.146589	-0.218213	-0.201312	0.128126	0
		0.000118698	-0.020361	0.00017596	-0.0374668	-0.000423653	-0.00105219	-4.17208e-05	-0.00523908	-0.000412027	1															1						0.000118698	-0.020361	0.00017596	-0.0374668	-0.000423653	-0.00105219	-4.17208e-05	-0.00523908	-0.000412027	1
			0.00123501	-0.0316167	-7.39064e-05	-0.0212567	-0.00027714	-0.00617884	-7.09876e-05	-0.00111477	2															2							0.00123501	-0.0316167	-7.39064e-05	-0.0212567	-0.00027714	-0.00617884	-7.09876e-05	-0.00111477	2
				-0.034097	0.000221838	0.000384037	-0.0108452	6.12264e-06	-0.0106574	4.43728e-05	3															3								-0.034097	0.000221838	0.000384037	-0.0108452	6.12264e-06	-0.0106574	4.43728e-05	3
					-3.88711e-05	0.000241524	-0.0133713	0.000145547	-0.000650734	-0.000137755	4															4									-3.88711e-05	0.000241524	-0.0133713	0.000145547	-0.000650734	-0.000137755	4
						-0.0388727	-5.72272e-05	-0.000613918	-4.3708e-07	-0.0128926	5															5										-0.0388727	-5.72272e-05	-0.000613918	-4.3708e-07	-0.0128926	5
							-6.60983e-05	-0.00948747	-6.88821e-05	-0.00990975	6															6											-6.60983e-05	-0.00948747	-6.88821e-05	-0.00990975	6
								-0.00585999	-2.68205e-06	-2.22644e-05	7															7												-0.00585999	-2.68205e-06	-2.22644e-05	7
									2.70558e-06	-1.20954e-07	8															8													2.70558e-06	-1.20954e-07	8
										-0.00546043	9															9														-0.00546043	9
											10															10															10
SUM_ALL	19.326									COOP-E					SUM_ALL	19.606									COOP-E					SUM_ALL	-0.279984									COOP-E
HFLD WITH DISTRIBUTED EL-PREP															HFLD WITH PAIRWISE EL-PREP															HFLD WITH DISTRIBUTED EL-PREP
COOP-C	INTER-HF (ELS+EXCH+EL-PREP) + DISP														COOP-C	INTER-HF (ELS+EXCH+EL-PREP) + DISP														COOP-C	INTER-HF (ELS+EXCH+EL-PREP) + DISP
0	1	2	3	4	5	6	7	8	9	10					0	1	2	3	4	5	6	7	8	9	10					0	1	2	3	4	5	6	7	8	9	10
	-6.43772	-6.57438	-7.14032	-6.69304	-6.71105	-7.08928	-1.82988	-2.19221	-2.14633	-1.81856	0					-6.58126	-6.58127	-7.12351	-6.63069	-6.63088	-7.12329	-1.95274	-1.95393	-1.92319	-1.92296	0					0.143543	0.00689536	-0.0168175	-0.0623469	-0.0801728	0.0340072	0.122859	-0.238277	-0.223139	0.104402	0
		0.000118698	-0.020361	0.00017596	-0.0374668	-0.000423653	-0.00105219	-4.17208e-05	-0.00523908	-0.000412027	1															1						0.000118698	-0.020361	0.00017596	-0.0374668	-0.000423653	-0.00105219	-4.17208e-05	-0.00523908	-0.000412027	1
			0.00123501	-0.0316167	-7.39064e-05	-0.0212567	-0.00027714	-0.00617884	-7.09876e-05	-0.00111477	2															2							0.00123501	-0.0316167	-7.39064e-05	-0.0212567	-0.00027714	-0.00617884	-7.09876e-05	-0.00111477	2
				-0.034097	0.000221838	0.000384037	-0.0108452	6.12264e-06	-0.0106574	4.43728e-05	3															3								-0.034097	0.000221838	0.000384037	-0.0108452	6.12264e-06	-0.0106574	4.43728e-05	3
					-3.88711e-05	0.000241524	-0.0133713	0.000145547	-0.000650734	-0.000137755	4															4									-3.88711e-05	0.000241524	-0.0133713	0.000145547	-0.000650734	-0.000137755	4
						-0.0388727	-5.72272e-05	-0.000613918	-4.3708e-07	-0.0128926	5															5										-0.0388727	-5.72272e-05	-0.000613918	-4.3708e-07	-0.0128926	5
							-6.60983e-05	-0.00948747	-6.88821e-05	-0.00990975	6															6											-6.60983e-05	-0.00948747	-6.88821e-05	-0.00990975	6
								-0.00585999	-2.68205e-06	-2.22644e-05	7															7												-0.00585999	-2.68205e-06	-2.22644e-05	7
									2.70558e-06	-1.20954e-07	8															8													2.70558e-06	-1.20954e-07	8
										-0.00546043	9															9														-0.00546043	9
											10															10															10
SUM_ALL	-48.9089									COOP-E					SUM_ALL	-48.4237									COOP-E					SUM_ALL	-0.485169									COOP-E
ELS															ELS															ELS
	ELS															ELS															ELS
0	1	2	3	4	5	6	7	8	9	10					0	1	2	3	4	5	6	7	8	9	10					0	1	2	3	4	5	6	7	8	9	10
	-6.34885	-6.34601	-7.66855	-7.34231	-7.34643	-7.6737	-2.43913	-2.42775	-2.44469	-2.4515	0					-6.58455	-6.58454	-7.90839	-7.48801	-7.48797	-7.90834	-2.5208	-2.52079	-2.5374	-2.53738	0					0.2357	0.238531	0.239841	0.145693	0.141541	0.234643	0.081669	0.093041	0.092708	0.08588	0
											1															1															1
											2															2															2
											3															3															3
											4															4															4
											5															5															5
											6															6															6
											7															7															7
											8															8															8
											9															9															9
											10															10															10
SUM_ALL	-52.4889														SUM_ALL	-54.0782														SUM_ALL	1.58925
EXCH															EXCH															EXCH
	EXCH															EXCH															EXCH
0	1	2	3	4	5	6	7	8	9	10					0	1	2	3	4	5	6	7	8	9	10					0	1	2	3	4	5	6	7	8	9	10
	-2.99316	-2.99559	-3.68097	-3.59598	-3.59816	-3.67864	-1.21017	-1.20632	-1.21362	-1.21605	0					-3.07266	-3.07258	-3.75552	-3.64527	-3.64537	-3.75536	-1.2392	-1.23914	-1.24657	-1.2466	0					0.07949	0.076984	0.074548	0.049298	0.047213	0.076717	0.029022	0.032818	0.03295	0.030552	0
											1															1															1
											2															2															2
											3															3															3
											4															4															4
											5															5															5
											6															6															6
											7															7															7
											8															8															8
											9															9															9
											10															10															10
SUM_ALL	-25.3887														SUM_ALL	-25.9182														SUM_ALL	0.529592
DISPERSION															DISPERSION															DISPERSION
	DISP															DISP															DISP
0	1	2	3	4	5	6	7	8	9	10					0	1	2	3	4	5	6	7	8	9	10					0	1	2	3	4	5	6	7	8	9	10
	-8.7789	-8.79316	-9.94513	-9.51544	-9.52001	-9.94292	-2.94772	-2.94523	-2.9224	-2.92404	0					-8.79279	-8.79276	-9.92364	-9.47348	-9.47341	-9.92363	-2.92399	-2.92517	-2.90058	-2.90032	0					0.013891	-0.000392	-0.021491	-0.041955	-0.046601	-0.019292	-0.02373	-0.020064	-0.021827	-0.023724	0
											1															1															1
											2															2															2
											3															3															3
											4															4															4
											5															5															5
											6															6															6
											7															7															7
											8															8															8
											9															9															9
											10															10															10
SUM_ALL	-68.2349														SUM_ALL	-68.0298														SUM_ALL	-0.205185
B. LED HEAT MAPS
ADDUCT																					TWO-BODY																					COOPERATIVITY
Without distributing electronic preparation							With distributed electronic preparation							Components							Without distributing electronic preparation							With distributed electronic preparation							Components							Without distributing electronic preparation							With distributed electronic preparation

## Sheet: PROTEIN-IMIDACLOPRID
DLPNO-CCSD(T)/LED MATRICES FOR THE IMIDACLOPRID-BOUND RESISTANT nAChR
Ligand and ist protein environment are abbreviated as L and P, respectively.
A. LED MATRICES
ADDUCT														TWO-BODY														COOPERATIVITY
HF														HF														HF
HF_EL-PREP-L	INTER-HF (ELS+EXCH)													HF_EL-PREP-L	INTER-HF (ELS+EXCH)													HF_EL-PREP-L	INTER-HF (ELS+EXCH)
LIGAND	H2O	W53	T55	A103	L112-M114	S142-T144	Y185	C187-C188	Y192		Denominator			LIGAND	H2O	W53	T55	A103	L112-M114	S142-T144	Y185	C187-C188	Y192					LIGAND	H2O	W53	T55	A103	L112-M114	S142-T144	Y185	C187-C188	Y192
105.685	-38.3346	-16.1093	-0.333702	-3.04774	-46.6314	-52.9674	-32.1071	-14.531	-12.9988	LIGAND	(1,k)	-217.061		103.833	-34.3127	-16.8329	-0.200987	-5.29488	-47.62	-51.6718	-33.4192	-14.3608	-14.545	LIGAND				1.8519	-4.02186	0.723513	-0.132715	2.24714	0.988651	-1.29568	1.31215	-0.17023	1.54624	LIGAND
	15.8515	-0.0377334	0.0193436	1.32876	-1.38631	-2.3983	0.0203143	-0.00402444	0.0123273	H2O	(2,k)	-40.7802			12.7187									H2O					3.13281	-0.0377334	0.0193436	1.32876	-1.38631	-2.3983	0.0203143	-0.00402444	0.0123273	H2O
		10.1956	-0.101113	0.00960016	0.171075	0.308717	0.31101	-0.0177994	0.033585	W53	(3,k)	-15.432				11.083								W53						-0.88746	-0.101113	0.00960016	0.171075	0.308717	0.31101	-0.0177994	0.033585	W53
			-0.00427039	0.0125559	0.16	0.00771369	0.00677503	0.0197081	-0.00736394	T55	(4,k)	-0.216082					0.0112663							T55							-0.0155367	0.0125559	0.16	0.00771369	0.00677503	0.0197081	-0.00736394	T55
				2.11204	-0.157907	-0.536729	0.0521921	-0.0146962	0.0382884	A103	(5,k)	-2.31567						3.42754						A103								-1.3155	-0.157907	-0.536729	0.0521921	-0.0146962	0.0382884	A103
					26.1996	0.838782	0.053392	0.0208965	-0.0214578	L112-M114	(6,k)	-46.9529							27.3752					L112-M114									-1.1756	0.838782	0.053392	0.0208965	-0.0214578	L112-M114
						22.5429	0.483005	-0.0839832	0.463417	S142-T144	(7,k)	-53.8848								22.91				S142-T144										-0.367031	0.483005	-0.0839832	0.463417	S142-T144
							22.5175	0.665979	-0.453195	Y185	(8,k)	-30.9676									23.9658			Y185											-1.44828	0.665979	-0.453195	Y185
								11.843	-0.0417649	C187-C188	(9,k)	-13.9867										12.0532		C187-C188												-0.210237	-0.0417649	C187-C188
									7.09294	Y192	(10,k)	-12.9749											7.82936	Y192													-0.736418	Y192
SUM_ALL	6.74997		SUM_EL-PREP+INTRA-SUBSYSTEM	223.811			HF_EL-PREP-P+HF_INTRA-SUBSYSTEM							SUM_ALL	6.94905		SUM_EL-PREP	225.207					HF_EL-PREP-P					SUM_ALL	-0.199086		SUM_EL-PREP+INTRA-SUBSYSTEM	-1.39629			HF_EL-PREP-P+HF_INTRA-SUBSYSTEM
DISTRIBUTED HF_EL-PREP+HF_INTRA-SUBSYSTEM														PAIRWISE HF_EL-PREP (no distribution scheme needed)														DISTRIBUTED HF_EL-PREP+HF_INTRA-SUBSYSTEM
HF_COOP-L	INTER-HF_EL_PREP													HF_COOP-L	INTER-HF_EL_PREP													HF_COOP-L	INTER-HF_EL_PREP
LIGAND	H2O	W53	T55	A103	L112-M114	S142-T144	Y185	C187-C188	Y192					LIGAND	H2O	W53	T55	A103	L112-M114	S142-T144	Y185	C187-C188	Y192					LIGAND	H2O	W53	T55	A103	L112-M114	S142-T144	Y185	C187-C188	Y192
	33.5656	18.4866	0.155882	4.26365	48.7246	47.9485	38.9787	19.3789	13.4349	LIGAND					30.9762	17.2826	0.0127422	6.75528	50.1341	48.4641	37.0564	17.908	16.6179	LIGAND					2.58938	1.20399	0.143139	-2.49163	-1.40944	-0.51558	1.92235	1.47086	-3.18293	LIGAND
		0.00186343	0.0122069	-0.399652	-0.0738836	-0.462728	-0.00235317	0.000947494	0.0007967	H2O														H2O						0.00186343	0.0122069	-0.399652	-0.0738836	-0.462728	-0.00235317	0.000947494	0.0007967	H2O
			-0.036308	-0.00549842	-0.03741	-0.0243985	-0.120613	0.00903153	-0.00696361	W53														W53							-0.036308	-0.00549842	-0.03741	-0.0243985	-0.120613	0.00903153	-0.00696361	W53
				0.00135225	0.0738823	0.00463908	0.00198258	0.00341018	-0.00348386	T55														T55								0.00135225	0.0738823	0.00463908	0.00198258	0.00341018	-0.00348386	T55
					0.0742263	0.177345	-0.033361	0.0111514	-0.017564	A103														A103									0.0742263	0.177345	-0.033361	0.0111514	-0.017564	A103
						0.0198349	-0.0152237	-0.00845738	0.00224586	L112-M114														L112-M114										0.0198349	-0.0152237	-0.00845738	0.00224586	L112-M114
							-0.0702704	0.0222625	0.0162107	S142-T144														S142-T144											-0.0702704	0.0222625	0.0162107	S142-T144
								-0.382179	0.124083	Y185														Y185												-0.382179	0.124083	Y185
									0.01643	C187-C188														C187-C188													0.01643	C187-C188
										Y192														Y192														Y192
SUM_ALL	223.811								HF_COOP-P					SUM_ALL	225.207								HF_COOP-P					SUM_ALL	-1.39629								HF_COOP-P
ELS														ELS														ELS
	ELS														ELS														ELS
LIGAND	H2O	W53	T55	A103	L112-M114	S142-T144	Y185	C187-C188	Y192					LIGAND	H2O	W53	T55	A103	L112-M114	S142-T144	Y185	C187-C188	Y192					LIGAND	H2O	W53	T55	A103	L112-M114	S142-T144	Y185	C187-C188	Y192
	-32.7723	-12.3993	-0.331491	-1.84716	-36.4797	-43.5357	-24.1583	-11.3117	-9.66096	LIGAND					-29.009	-12.9932	-0.20092	-3.89982	-37.1685	-42.072	-25.3101	-11.189	-11.0059	LIGAND					-3.76329	0.593908	-0.130571	2.05266	0.68882	-1.46369	1.15181	-0.122721	1.34494	LIGAND
										H2O														H2O														H2O
										W53														W53														W53
										T55														T55														T55
										A103														A103														A103
										L112-M114														L112-M114														L112-M114
										S142-T144														S142-T144														S142-T144
										Y185														Y185														Y185
										C187-C188														C187-C188														C187-C188
										Y192														Y192														Y192
SUM_ALL	-172.497								HF_COOP-P					SUM_ALL	-172.849								HF_COOP-P					SUM_ALL	0.351861								HF_COOP-P
EXCH														EXCH														EXCH
	EXCH														EXCH														EXCH
LIGAND	H2O	W53	T55	A103	L112-M114	S142-T144	Y185	C187-C188	Y192					LIGAND	H2O	W53	T55	A103	L112-M114	S142-T144	Y185	C187-C188	Y192					LIGAND	H2O	W53	T55	A103	L112-M114	S142-T144	Y185	C187-C188	Y192
	-5.56223	-3.71006	-0.00221072	-1.20058	-10.1516	-9.43174	-7.94877	-3.21933	-3.3378	LIGAND					-5.30366	-3.83966	-6.6516e-05	-1.39506	-10.4515	-9.59975	-8.1091	-3.17182	-3.5391	LIGAND					-0.258573	0.129605	-0.0021442	0.19448	0.29983	0.168009	0.160338	-0.0475087	0.201303	LIGAND
										H2O														H2O														H2O
										W53														W53														W53
										T55														T55														T55
										A103														A103														A103
										L112-M114														L112-M114														L112-M114
										S142-T144														S142-T144														S142-T144
										Y185														Y185														Y185
										C187-C188														C187-C188														C187-C188
										Y192														Y192														Y192
SUM_ALL	-44.5643								HF_COOP-P					SUM_ALL	-45.4097								HF_COOP-P					SUM_ALL	0.845339								HF_COOP-P
HF WITH DISTRIBUTED HF_EL-PREP														HF WITH PAIRWISE HF_EL-PREP														HF WITH DISTRIBUTED HF_EL-PREP
HF_COOP-L-L	HF_INTER													HF_COOP-L-L	HF_INTER													HF_COOP-L-L	HF_INTER
LIGAND	H2O	W53	T55	A103	L112-M114	S142-T144	Y185	C187-C188	Y192					LIGAND	H2O	W53	T55	A103	L112-M114	S142-T144	Y185	C187-C188	Y192					LIGAND	H2O	W53	T55	A103	L112-M114	S142-T144	Y185	C187-C188	Y192
	-4.76893	2.37724	-0.17782	1.21591	2.09326	-5.01892	6.87165	4.84784	0.436187	LIGAND					-3.33644	0.449732	-0.188245	1.4604	2.51405	-3.20766	3.63715	3.54721	2.07287	LIGAND					-1.43248	1.92751	0.0104243	-0.244488	-0.420786	-1.81126	3.2345	1.30063	-1.63668	LIGAND
		0.00186343	0.0122069	-0.399652	-0.0738836	-0.462728	-0.00235317	0.000947494	0.0007967	H2O														H2O						0.00186343	0.0122069	-0.399652	-0.0738836	-0.462728	-0.00235317	0.000947494	0.0007967	H2O
			-0.036308	-0.00549842	-0.03741	-0.0243985	-0.120613	0.00903153	-0.00696361	W53														W53							-0.036308	-0.00549842	-0.03741	-0.0243985	-0.120613	0.00903153	-0.00696361	W53
				0.00135225	0.0738823	0.00463908	0.00198258	0.00341018	-0.00348386	T55														T55								0.00135225	0.0738823	0.00463908	0.00198258	0.00341018	-0.00348386	T55
					0.0742263	0.177345	-0.033361	0.0111514	-0.017564	A103														A103									0.0742263	0.177345	-0.033361	0.0111514	-0.017564	A103
						0.0198349	-0.0152237	-0.00845738	0.00224586	L112-M114														L112-M114										0.0198349	-0.0152237	-0.00845738	0.00224586	L112-M114
							-0.0702704	0.0222625	0.0162107	S142-T144														S142-T144											-0.0702704	0.0222625	0.0162107	S142-T144
								-0.382179	0.124083	Y185														Y185												-0.382179	0.124083	Y185
									0.01643	C187-C188														C187-C188													0.01643	C187-C188
										Y192														Y192														Y192
SUM_ALL	6.74997								HF_COOP-P					SUM_ALL	6.94905								HF_COOP-P					SUM_ALL	-0.199086								HF_COOP-P
DLPNO-CCSD(T) TOTAL														DLPNO-CCSD(T) TOTAL														DLPNO-CCSD(T) TOTAL
EL-PREP-L	INTER													EL-PREP-L	INTER													EL-PREP-L	INTER
LIGAND	H2O	W53	T55	A103	L112-M114	S142-T144	Y185	C187-C188	Y192		Denominator			LIGAND	H2O	W53	T55	A103	L112-M114	S142-T144	Y185	C187-C188	Y192					LIGAND	H2O	W53	T55	A103	L112-M114	S142-T144	Y185	C187-C188	Y192
114.88	-42.8153	-22.9423	-0.480091	-5.89818	-65.6111	-70.643	-48.4099	-18.8903	-19.4109	LIGAND	(1,k)	-295.101		113.119	-38.6478	-23.8054	-0.339814	-8.23108	-66.7114	-69.4805	-49.8453	-18.6083	-21.1521	LIGAND				1.76177	-4.16748	0.86316	-0.140277	2.3329	1.1003	-1.16251	1.43542	-0.281986	1.7412	LIGAND
	16.8911	-0.0378544	0.0192802	1.33097	-1.41431	-2.41698	0.0202995	-0.00398207	0.012272	H2O	(2,k)	-45.3056			13.6911									H2O					3.19997	-0.0378544	0.0192802	1.33097	-1.41431	-2.41698	0.0202995	-0.00398207	0.012272	H2O
		10.9614	-0.0989921	0.00960036	0.118441	0.290579	0.329256	-0.0176811	0.0330284	W53	(3,k)	-22.3159				11.8761								W53						-0.914655	-0.0989921	0.00960036	0.118441	0.290579	0.329256	-0.0176811	0.0330284	W53
			0.0132839	0.0125719	0.16678	0.00781981	0.00680927	0.0198455	-0.00741746	T55	(4,k)	-0.353393					0.0307896							T55							-0.0175058	0.0125719	0.16678	0.00781981	0.00680927	0.0198455	-0.00741746	T55
				2.2578	-0.108426	-0.513783	0.0521945	-0.0146827	0.0381181	A103	(5,k)	-5.09162						3.65229						A103								-1.39449	-0.108426	-0.513783	0.0521945	-0.0146827	0.0381181	A103
					28.582	0.847496	0.0350979	0.0231536	-0.0243056	L112-M114	(6,k)	-65.9672							29.794					L112-M114									-1.21202	0.847496	0.0350979	0.0231536	-0.0243056	L112-M114
						25.1572	0.467333	-0.0840602	0.454917	S142-T144	(7,k)	-71.5897								25.2866				S142-T144										-0.129444	0.467333	-0.0840602	0.454917	S142-T144
							24.0806	0.798581	-0.464222	Y185	(8,k)	-47.1646									25.496			Y185											-1.41535	0.798581	-0.464222	Y185
								12.2435	-0.0415048	C187-C188	(9,k)	-18.2106										12.4424		C187-C188												-0.198904	-0.0415048	C187-C188
									7.48994	Y192	(10,k)	-19.41											8.16966	Y192													-0.679721	Y192
SUM_ALL	-52.6975		SUM_EL-PREP+INTRA-SUBSYSTEM	242.404			EL-PREP-P+INTRA-SUBSYSTEM							SUM_ALL	-53.2641		SUM_EL-PREP-ALL	243.558					EL-PREP-P					SUM_ALL	0.566616		SUM_EL-PREP+INTRA-SUBSYSTEM	-1.15412			EL-PREP-P+INTRA-SUBSYSTEM
DISTRIBUTED EL-PREP TOTAL + INTRA-SUBSYSTEM TOTAL														PAIRWISE EL-PREP TOTAL (no distribution scheme needed)														DISTRIBUTED EL-PREP TOTAL + INTRA-SUBSYSTEM TOTAL
COOP-L	INTER_EL_PREP													COOP-L	INTER_EL_PREP													COOP-L	INTER_EL_PREP
LIGAND	H2O	W53	T55	A103	L112-M114	S142-T144	Y185	C187-C188	Y192					LIGAND	H2O	W53	T55	A103	L112-M114	S142-T144	Y185	C187-C188	Y192					LIGAND	H2O	W53	T55	A103	L112-M114	S142-T144	Y185	C187-C188	Y192
	32.6303	20.2003	0.204942	4.91156	53.9696	52.3253	43.5621	20.0543	15.0468	LIGAND					32.8557	18.896	0.0512606	7.13543	54.499	53.3832	40.2546	18.7715	17.7111	LIGAND					-0.225428	1.30435	0.153681	-2.22386	-0.529383	-1.0579	3.30746	1.28287	-2.66432	LIGAND
		-0.00514748	0.0113673	0.244552	-0.274231	-0.66652	0.00236707	0.00017981	0.00296116	H2O														H2O						-0.00514748	0.0113673	0.244552	-0.274231	-0.66652	0.00236707	0.00017981	0.00296116	H2O
			-0.0466468	0.000627612	0.00894599	0.045737	-0.000579243	0.00289124	0.0040601	W53														W53							-0.0466468	0.000627612	0.00894599	0.045737	-0.000579243	0.00289124	0.0040601	W53
				0.00652452	0.088249	0.00477792	0.00307673	0.00575681	-0.0042764	T55														T55								0.00652452	0.088249	0.00477792	0.00307673	0.00575681	-0.0042764	T55
					-0.0133679	-0.105407	0.00240095	0.0016997	0.00650625	A103														A103									-0.0133679	-0.105407	0.00240095	0.0016997	0.00650625	A103
						0.182479	0.001971	-0.00244513	-0.00439552	L112-M114														L112-M114										0.182479	0.001971	-0.00244513	-0.00439552	L112-M114
							0.0645038	0.00199533	0.119512	S142-T144														S142-T144											0.0645038	0.00199533	0.119512	S142-T144
								-0.146057	-0.048072	Y185														Y185												-0.146057	-0.048072	Y185
									0.00241593	C187-C188														C187-C188													0.00241593	C187-C188
										Y192														Y192														Y192
SUM_ALL	242.404								COOP-P					SUM_ALL	243.558								COOP-P					SUM_ALL	-1.15412								COOP-P
DISTRIBUTED C_EL-PREP + INTRA-SUBSYSTEM C														PAIRWISE C_EL-PREP														DISTRIBUTED C_EL-PREP
C_COOP-L	C_INTER_EL_PREP													C_COOP-L	C_INTER_EL_PREP													C_COOP-L	C_INTER_EL_PREP
LIGAND	H2O	W53	T55	A103	L112-M114	S142-T144	Y185	C187-C188	Y192					LIGAND	H2O	W53	T55	A103	L112-M114	S142-T144	Y185	C187-C188	Y192					LIGAND	H2O	W53	T55	A103	L112-M114	S142-T144	Y185	C187-C188	Y192
	-0.935328	1.71374	0.0490601	0.647914	5.24497	4.37678	4.58334	0.675458	1.61185	LIGAND					1.87948	1.61338	0.0385183	0.380151	4.36492	4.91911	3.19824	0.863448	1.09325	LIGAND					-2.8148	0.100355	0.0105418	0.267763	0.880053	-0.542322	1.38511	-0.18799	0.518609	LIGAND
		-0.00701091	-0.000839637	0.644204	-0.200347	-0.203792	0.00472023	-0.000767683	0.00216446	H2O														H2O						-0.00701091	-0.000839637	0.644204	-0.200347	-0.203792	0.00472023	-0.000767683	0.00216446	H2O
			-0.0103388	0.00612603	0.046356	0.0701355	0.120034	-0.00614029	0.0110237	W53														W53							-0.0103388	0.00612603	0.046356	0.0701355	0.120034	-0.00614029	0.0110237	W53
				0.00517227	0.0143667	0.000138844	0.00109414	0.00234663	-0.000792532	T55														T55								0.00517227	0.0143667	0.000138844	0.00109414	0.00234663	-0.000792532	T55
					-0.0875942	-0.282752	0.0357619	-0.00945168	0.0240702	A103														A103									-0.0875942	-0.282752	0.0357619	-0.00945168	0.0240702	A103
						0.162644	0.0171947	0.00601224	-0.00664138	L112-M114														L112-M114										0.162644	0.0171947	0.00601224	-0.00664138	L112-M114
							0.134774	-0.0202672	0.103302	S142-T144														S142-T144											0.134774	-0.0202672	0.103302	S142-T144
								0.236122	-0.172156	Y185														Y185												0.236122	-0.172156	Y185
									-0.0140141	C187-C188														C187-C188													-0.0140141	C187-C188
										Y192														Y192														Y192
SUM_ALL	18.5927								C_COOP-P					SUM_ALL	18.3505								COOP-P					SUM_ALL	0.24217								COOP-P
DISP														DISP														DISP
C_COOP-L	DISP													C_COOP-L	DISP													C_COOP-L	DISP
LIGAND	H2O	W53	T55	A103	L112-M114	S142-T144	Y185	C187-C188	Y192					LIGAND	H2O	W53	T55	A103	L112-M114	S142-T144	Y185	C187-C188	Y192					LIGAND	H2O	W53	T55	A103	L112-M114	S142-T144	Y185	C187-C188	Y192
	-2.83905	-5.89946	-0.146389	-2.67454	-16.3732	-15.3348	-14.3018	-3.71633	-5.68077	LIGAND					-2.82154	-6.02651	-0.138827	-2.72723	-16.7043	-15.5278	-14.3686	-3.66947	-5.84453	LIGAND					-0.017512	0.127047	-0.00756193	0.0526867	0.331169	0.193028	0.0668562	-0.0468646	0.163758	LIGAND
										H2O														H2O														H2O
										W53														W53														W53
										T55														T55														T55
										A103														A103														A103
										L112-M114														L112-M114														L112-M114
										S142-T144														S142-T144														S142-T144
										Y185														Y185														Y185
										C187-C188														C187-C188														C187-C188
										Y192														Y192														Y192
SUM_ALL	-66.9662								C_COOP-P					SUM_ALL	-67.8288								C_COOP-P					SUM_ALL	0.862606								C_COOP-P
C_NON-DISP														C_NON-DISP														C_NON-DISP
C_COOP-L	C_NON-DISP													C_COOP-L	C_NON-DISP													C_COOP-L	C_NON-DISP
LIGAND	H2O	W53	T55	A103	L112-M114	S142-T144	Y185	C187-C188	Y192					LIGAND	H2O	W53	T55	A103	L112-M114	S142-T144	Y185	C187-C188	Y192					LIGAND	H2O	W53	T55	A103	L112-M114	S142-T144	Y185	C187-C188	Y192
	-1.64167	-0.933468	-7.65562e-08	-0.1759	-2.60657	-2.34084	-2.00108	-0.642934	-0.731403	LIGAND					-1.51356	-0.946068	0	-0.208979	-2.38705	-2.28099	-2.0575	-0.578043	-0.762602	LIGAND					-0.12811	0.0125999	-7.65562e-08	0.0330792	-0.219517	-0.0598534	0.0564195	-0.0648914	0.031199	LIGAND
										H2O														H2O														H2O
										W53														W53														W53
										T55														T55														T55
										A103														A103														A103
										L112-M114														L112-M114														L112-M114
										S142-T144														S142-T144														S142-T144
										Y185														Y185														Y185
										C187-C188														C187-C188														C187-C188
										Y192														Y192														Y192
SUM_ALL	-11.0739								C_COOP-P					SUM_ALL	-10.7348								C_COOP-P					SUM_ALL	-0.339074								C_COOP-P
C WITH DISTRIBUTED EL-PREP														C WITH PAIRWISE EL-PREP														C WITH DISTRIBUTED EL-PREP
C_COOP-L-L	C_INTER													C_COOP-L-L	C_INTER													C_COOP-L-L	C_INTER
LIGAND	H2O	W53	T55	A103	L112-M114	S142-T144	Y185	C187-C188	Y192					LIGAND	H2O	W53	T55	A103	L112-M114	S142-T144	Y185	C187-C188	Y192					LIGAND	H2O	W53	T55	A103	L112-M114	S142-T144	Y185	C187-C188	Y192
	-5.41605	-5.11919	-0.0973285	-2.20253	-13.7348	-13.2988	-11.7195	-3.68381	-4.80032	LIGAND					-2.45562	-5.35919	-0.100308	-2.55606	-14.7265	-12.8897	-13.2279	-3.38406	-5.51388	LIGAND					-2.96043	0.240002	0.00297977	0.353529	0.991705	-0.409147	1.50838	-0.299747	0.713566	LIGAND
		-0.00701091	-0.000839637	0.644204	-0.200347	-0.203792	0.00472023	-0.000767683	0.00216446	H2O														H2O						-0.00701091	-0.000839637	0.644204	-0.200347	-0.203792	0.00472023	-0.000767683	0.00216446	H2O
			-0.0103388	0.00612603	0.046356	0.0701355	0.120034	-0.00614029	0.0110237	W53														W53							-0.0103388	0.00612603	0.046356	0.0701355	0.120034	-0.00614029	0.0110237	W53
				0.00517227	0.0143667	0.000138844	0.00109414	0.00234663	-0.000792532	T55														T55								0.00517227	0.0143667	0.000138844	0.00109414	0.00234663	-0.000792532	T55
					-0.0875942	-0.282752	0.0357619	-0.00945168	0.0240702	A103														A103									-0.0875942	-0.282752	0.0357619	-0.00945168	0.0240702	A103
						0.162644	0.0171947	0.00601224	-0.00664138	L112-M114														L112-M114										0.162644	0.0171947	0.00601224	-0.00664138	L112-M114
							0.134774	-0.0202672	0.103302	S142-T144														S142-T144											0.134774	-0.0202672	0.103302	S142-T144
								0.236122	-0.172156	Y185														Y185												0.236122	-0.172156	Y185
									-0.0140141	C187-C188														C187-C188													-0.0140141	C187-C188
										Y192														Y192														Y192
SUM_ALL	-59.4474								C_COOP-P					SUM_ALL	-60.2131								C_COOP-P					SUM_ALL	0.765702								C_COOP-P
DLPNO-CCSD(T) WITH DISTRIBUTED EL-PREP														PAIRWISE DLPNO-CCSD(T)														DLPNO-CCSD(T) WITH DISTRIBUTED EL-PREP
COOP-L	INTER													COOP-L	INTER													COOP-L	INTER
LIGAND	H2O	W53	T55	A103	L112-M114	S142-T144	Y185	C187-C188	Y192					LIGAND	H2O	W53	T55	A103	L112-M114	S142-T144	Y185	C187-C188	Y192					LIGAND	H2O	W53	T55	A103	L112-M114	S142-T144	Y185	C187-C188	Y192
	-10.185	-2.74195	-0.275149	-0.986617	-11.6415	-18.3177	-4.84785	1.16403	-4.36413	LIGAND					-5.79207	-4.90946	-0.288553	-1.09566	-12.2124	-16.0973	-9.59073	0.163145	-3.44101	LIGAND					-4.39291	2.16751	0.013404	0.109041	0.57092	-2.22041	4.74288	1.00089	-0.923116	LIGAND
		-0.00514748	0.0113673	0.244552	-0.274231	-0.66652	0.00236707	0.00017981	0.00296116	H2O														H2O						-0.00514748	0.0113673	0.244552	-0.274231	-0.66652	0.00236707	0.00017981	0.00296116	H2O
			-0.0466468	0.000627612	0.00894599	0.045737	-0.000579243	0.00289124	0.0040601	W53														W53							-0.0466468	0.000627612	0.00894599	0.045737	-0.000579243	0.00289124	0.0040601	W53
				0.00652452	0.088249	0.00477792	0.00307673	0.00575681	-0.0042764	T55														T55								0.00652452	0.088249	0.00477792	0.00307673	0.00575681	-0.0042764	T55
					-0.0133679	-0.105407	0.00240095	0.0016997	0.00650625	A103														A103									-0.0133679	-0.105407	0.00240095	0.0016997	0.00650625	A103
						0.182479	0.001971	-0.00244513	-0.00439552	L112-M114														L112-M114										0.182479	0.001971	-0.00244513	-0.00439552	L112-M114
							0.0645038	0.00199533	0.119512	S142-T144														S142-T144											0.0645038	0.00199533	0.119512	S142-T144
								-0.146057	-0.048072	Y185														Y185												-0.146057	-0.048072	Y185
									0.00241593	C187-C188														C187-C188													0.00241593	C187-C188
										Y192														Y192														Y192
SUM_ALL	-52.6975								COOP-P					SUM_ALL	-53.2641								COOP-P					SUM_ALL	0.566616								COOP-P
B. LED HEAT MAPS FOR THE IMIDACLOPRID-BOUND PROTEIN
ADDUCT																						TWO-BODY																						COOPERATIVITY
Without distributing electronic preparation							With distributed electronic preparation							Components								Without distributing electronic preparation							With distributed electronic preparation							Components								Without distributing electronic preparation

## Sheet: PROTEIN-NICOTINE
DLPNO-CCSD(T)/LED MATRICES FOR THE NICOTINE-BOUND RESISTANT nAChR
Ligand and ist protein environment are abbreviated as L and P, respectively.
A. LED MATRICES FOR THE NICOTINE-BOUND PROTEIN
ADDUCT														TWO-BODY														COOPERATIVITY
HF														HF														HF
HF_EL-PREP-L	INTER-HF (ELS+EXCH)													HF_EL-PREP-L	INTER-HF (ELS+EXCH)													HF_EL-PREP-L	INTER-HF (ELS+EXCH)
LIGAND	H2O	W53	T55	A103	L112-M114	S142-T144	Y185	C187-C188	Y192		Denominator			LIGAND	H2O	W53	T55	A103	L112-M114	S142-T144	Y185	C187-C188	Y192					LIGAND	H2O	W53	T55	A103	L112-M114	S142-T144	Y185	C187-C188	Y192
124.948	-39.0745	-15.355	0.435824	0.364079	-29.3993	-154.087	-29.7764	-1.98243	-18.5034	LIGAND	(1,k)	-287.378		122.685	-33.2942	-18.2354	0.435365	-0.578464	-32.7233	-157.926	-34.2069	-2.17569	-22.7088	LIGAND				2.2635	-5.78032	2.8805	0.000458082	0.942543	3.32403	3.83894	4.4306	0.193258	4.20545	LIGAND
	16.1283	-0.017418	0.0213355	0.342593	-1.30943	-2.62327	-0.0102769	-0.0132546	-0.0198265	H2O	(2,k)	-42.704			12.4016									H2O					3.72671	-0.017418	0.0213355	0.342593	-1.30943	-2.62327	-0.0102769	-0.0132546	-0.0198265	H2O
		8.20055	-0.084992	0.0385665	0.276661	0.975485	0.302176	0.0500822	0.124397	W53	(3,k)	-13.69				10.1221								W53						-1.92154	-0.084992	0.0385665	0.276661	0.975485	0.302176	0.0500822	0.124397	W53
			0.137003	0.00327612	0.503106	-0.00499986	-0.0341635	0.010964	-0.00874976	T55	(4,k)	0.8416					0.118109							T55							0.0188937	0.00327612	0.503106	-0.00499986	-0.0341635	0.010964	-0.00874976	T55
				-0.110748	0.269502	-0.821052	0.0723079	0.0119538	0.0491238	A103	(5,k)	0.33035						0.17421						A103								-0.284958	0.269502	-0.821052	0.0723079	0.0119538	0.0491238	A103
					13.3972	1.08608	0.172378	0.105356	0.125858	L112-M114	(6,k)	-28.1697							16.243					L112-M114									-2.84586	1.08608	0.172378	0.105356	0.125858	L112-M114
						64.1006	1.45222	0.164466	1.85728	S142-T144	(7,k)	-152.001								68.0645				S142-T144										-3.96388	1.45222	0.164466	1.85728	S142-T144
							12.0018	-0.0646046	0.39839	Y185	(8,k)	-27.4879									15.4168			Y185											-3.41492	-0.0646046	0.39839	Y185
								0.208909	0.0917672	C187-C188	(9,k)	-1.6257										0.268207		C187-C188												-0.0592977	0.0917672	C187-C188
									8.74335	Y192	(10,k)	-15.8851											11.8947	Y192													-3.15133	Y192
SUM_ALL	-36.1296		SUM_EL-PREP+INTRA-SUBSYSTEM	251.249			HF_EL-PREP-P+HF_INTRA-SUBSYSTEM							SUM_ALL	-44.0256		SUM_EL-PREP	257.388					HF_EL-PREP-P					SUM_ALL	7.89607		SUM_EL-PREP+INTRA-SUBSYSTEM	-6.1394			HF_EL-PREP-P+HF_INTRA-SUBSYSTEM
DISTRIBUTED HF_EL-PREP+HF_INTRA-SUBSYSTEM														PAIRWISE HF_EL-PREP (no distribution scheme needed)														DISTRIBUTED HF_EL-PREP+HF_INTRA-SUBSYSTEM
HF_COOP-L	INTER-HF_EL_PREP													HF_COOP-L	INTER-HF_EL_PREP													HF_COOP-L	INTER-HF_EL_PREP
LIGAND	H2O	W53	T55	A103	L112-M114	S142-T144	Y185	C187-C188	Y192					LIGAND	H2O	W53	T55	A103	L112-M114	S142-T144	Y185	C187-C188	Y192					LIGAND	H2O	W53	T55	A103	L112-M114	S142-T144	Y185	C187-C188	Y192
	31.7466	15.874	-0.118543	-0.280353	26.7643	131.975	25.9474	1.11669	18.2295	LIGAND					31.039	14.624	0.119846	0.279781	30.5954	131.967	29.7606	0.277499	18.7247	LIGAND					0.707625	1.25006	-0.238389	-0.560133	-3.83111	0.00834775	-3.81326	0.839188	-0.495193	LIGAND
		-0.000405922	0.0167507	0.0983508	-0.19214	-0.526258	-0.00190844	-0.0065454	-0.00142576	H2O														H2O						-0.000405922	0.0167507	0.0983508	-0.19214	-0.526258	-0.00190844	-0.0065454	-0.00142576	H2O
			-0.047916	0.00253524	-0.0206404	-0.0202215	-0.0107695	0.0136463	-0.0185884	W53														W53							-0.047916	0.00253524	-0.0206404	-0.0202215	-0.0107695	0.0136463	-0.0185884	W53
				0.00271113	0.345735	-0.00370528	-0.0248084	0.0113399	-0.00535816	T55														T55								0.00271113	0.345735	-0.00370528	-0.0248084	0.0113399	-0.00535816	T55
					0.0509811	-0.199551	0.0164958	0.00641023	0.00561702	A103														A103									0.0509811	-0.199551	0.0164958	0.00641023	0.00561702	A103
						0.111542	0.0151333	0.0417114	-0.00327204	L112-M114														L112-M114										0.111542	0.0151333	0.0417114	-0.00327204	L112-M114
							0.205731	0.0739742	0.0517765	S142-T144														S142-T144											0.205731	0.0739742	0.0517765	S142-T144
								-0.0280949	0.0051661	Y185														Y185												-0.0280949	0.0051661	Y185
									0.0294651	C187-C188														C187-C188													0.0294651	C187-C188
										Y192														Y192														Y192
SUM_ALL	251.249								HF_COOP-P					SUM_ALL	257.388								HF_COOP-P					SUM_ALL	-6.1394								HF_COOP-P
ELS														ELS														ELS
	ELS														ELS														ELS
LIGAND	H2O	W53	T55	A103	L112-M114	S142-T144	Y185	C187-C188	Y192					LIGAND	H2O	W53	T55	A103	L112-M114	S142-T144	Y185	C187-C188	Y192					LIGAND	H2O	W53	T55	A103	L112-M114	S142-T144	Y185	C187-C188	Y192
	-33.3121	-12.6054	0.443364	0.391094	-22.9761	-133.179	-24.4086	-1.98228	-14.9302	LIGAND					-27.9187	-15.3145	0.435474	-0.549718	-26.0614	-136.727	-28.5821	-2.17555	-18.8597	LIGAND					-5.39341	2.70915	0.00788968	0.940812	3.08526	3.54835	4.17341	0.193269	3.92955	LIGAND
										H2O														H2O														H2O
										W53														W53														W53
										T55														T55														T55
										A103														A103														A103
										L112-M114														L112-M114														L112-M114
										S142-T144														S142-T144														S142-T144
										Y185														Y185														Y185
										C187-C188														C187-C188														C187-C188
										Y192														Y192														Y192
SUM_ALL	-242.559								HF_COOP-P					SUM_ALL	-255.753								HF_COOP-P					SUM_ALL	13.1943								HF_COOP-P
EXCH														EXCH														EXCH
	EXCH														EXCH														EXCH
LIGAND	H2O	W53	T55	A103	L112-M114	S142-T144	Y185	C187-C188	Y192					LIGAND	H2O	W53	T55	A103	L112-M114	S142-T144	Y185	C187-C188	Y192					LIGAND	H2O	W53	T55	A103	L112-M114	S142-T144	Y185	C187-C188	Y192
	-5.7624	-2.7496	-0.00754015	-0.0270149	-6.42317	-20.9083	-5.36771	-0.000149975	-3.57322	LIGAND					-5.3755	-2.92095	-0.000108559	-0.0287462	-6.66194	-21.1989	-5.62489	-0.000139307	-3.84913	LIGAND					-0.386907	0.171349	-0.0074316	0.0017313	0.238774	0.290597	0.257184	-1.06677e-05	0.275905	LIGAND
										H2O														H2O														H2O
										W53														W53														W53
										T55														T55														T55
										A103														A103														A103
										L112-M114														L112-M114														L112-M114
										S142-T144														S142-T144														S142-T144
										Y185														Y185														Y185
										C187-C188														C187-C188														C187-C188
										Y192														Y192														Y192
SUM_ALL	-44.8191								HF_COOP-P					SUM_ALL	-45.6603								HF_COOP-P					SUM_ALL	0.84119								HF_COOP-P
HF WITH DISTRIBUTED HF_EL-PREP														HF WITH PAIRWISE HF_EL-PREP														HF WITH DISTRIBUTED HF_EL-PREP
HF_COOP-L-L	HF_INTER													HF_COOP-L-L	HF_INTER													HF_COOP-L-L	HF_INTER
LIGAND	H2O	W53	T55	A103	L112-M114	S142-T144	Y185	C187-C188	Y192					LIGAND	H2O	W53	T55	A103	L112-M114	S142-T144	Y185	C187-C188	Y192					LIGAND	H2O	W53	T55	A103	L112-M114	S142-T144	Y185	C187-C188	Y192
	-7.32786	0.519074	0.31728	0.0837266	-2.63493	-22.1117	-3.82898	-0.865747	-0.273892	LIGAND					-2.25517	-3.61149	0.555211	-0.298683	-2.12786	-25.959	-4.44631	-1.89819	-3.98415	LIGAND					-5.07269	4.13056	-0.237931	0.38241	-0.507076	3.84729	0.617335	1.03245	3.71026	LIGAND
		-0.000405922	0.0167507	0.0983508	-0.19214	-0.526258	-0.00190844	-0.0065454	-0.00142576	H2O														H2O						-0.000405922	0.0167507	0.0983508	-0.19214	-0.526258	-0.00190844	-0.0065454	-0.00142576	H2O
			-0.047916	0.00253524	-0.0206404	-0.0202215	-0.0107695	0.0136463	-0.0185884	W53														W53							-0.047916	0.00253524	-0.0206404	-0.0202215	-0.0107695	0.0136463	-0.0185884	W53
				0.00271113	0.345735	-0.00370528	-0.0248084	0.0113399	-0.00535816	T55														T55								0.00271113	0.345735	-0.00370528	-0.0248084	0.0113399	-0.00535816	T55
					0.0509811	-0.199551	0.0164958	0.00641023	0.00561702	A103														A103									0.0509811	-0.199551	0.0164958	0.00641023	0.00561702	A103
						0.111542	0.0151333	0.0417114	-0.00327204	L112-M114														L112-M114										0.111542	0.0151333	0.0417114	-0.00327204	L112-M114
							0.205731	0.0739742	0.0517765	S142-T144														S142-T144											0.205731	0.0739742	0.0517765	S142-T144
								-0.0280949	0.0051661	Y185														Y185												-0.0280949	0.0051661	Y185
									0.0294651	C187-C188														C187-C188													0.0294651	C187-C188
										Y192														Y192														Y192
SUM_ALL	-36.1296								HF_COOP-P					SUM_ALL	-44.0256								HF_COOP-P					SUM_ALL	7.89607								HF_COOP-P
DLPNO-CCSD(T) TOTAL														DLPNO-CCSD(T) TOTAL														DLPNO-CCSD(T) TOTAL
EL-PREP-L	INTER													EL-PREP-L	INTER													EL-PREP-L	INTER
LIGAND	H2O	W53	T55	A103	L112-M114	S142-T144	Y185	C187-C188	Y192		Denominator			LIGAND	H2O	W53	T55	A103	L112-M114	S142-T144	Y185	C187-C188	Y192					LIGAND	H2O	W53	T55	A103	L112-M114	S142-T144	Y185	C187-C188	Y192
133.744	-43.4003	-20.8711	0.327278	-0.191697	-42.9101	-181.371	-37.9782	-2.10249	-24.949	LIGAND	(1,k)	-353.447		131.467	-37.4584	-23.9022	0.332726	-1.10624	-46.3891	-185.413	-42.5999	-2.29652	-29.3749	LIGAND				2.27743	-5.94186	3.03102	-0.00544881	0.914539	3.47907	4.04175	4.62171	0.194024	4.42593	LIGAND
	17.1608	-0.0176409	0.0212042	0.320087	-1.35079	-2.67717	-0.0103735	-0.013257	-0.0198527	H2O	(2,k)	-47.1481			13.319									H2O					3.84172	-0.0176409	0.0212042	0.320087	-1.35079	-2.67717	-0.0103735	-0.013257	-0.0198527	H2O
		8.77874	-0.0855646	0.0385243	0.22485	0.980963	0.277729	0.0497786	0.12305	W53	(3,k)	-19.2794				10.7803								W53						-2.00158	-0.0855646	0.0385243	0.22485	0.980963	0.277729	0.0497786	0.12305	W53
			0.0842347	0.00322577	0.520018	-0.00512492	-0.034242	0.0108427	-0.00881744	T55	(4,k)	0.74882					0.0946442							T55							-0.0104095	0.00322577	0.520018	-0.00512492	-0.034242	0.0108427	-0.00881744	T55
				-0.0900562	0.259541	-0.798652	0.0722965	0.0119326	0.0490024	A103	(5,k)	-0.235739						0.253738						A103								-0.343794	0.259541	-0.798652	0.0722965	0.0119326	0.0490024	A103
					15.0018	1.08766	0.163872	0.103352	0.123352	L112-M114	(6,k)	-41.7782							17.8789					L112-M114									-2.87706	1.08766	0.163872	0.103352	0.123352	L112-M114
						70.248	1.42703	0.164153	1.79174	S142-T144	(7,k)	-179.401								74.3223				S142-T144										-4.07425	1.42703	0.164153	1.79174	S142-T144
							13.2093	-0.0757064	0.35115	Y185	(8,k)	-35.8064									16.6297			Y185											-3.42045	-0.0757064	0.35115	Y185
								0.336473	0.09136	C187-C188	(9,k)	-1.76004										0.433902		C187-C188												-0.097429	0.09136	C187-C188
									9.55099	Y192	(10,k)	-22.448											12.8591	Y192													-3.30807	Y192
SUM_ALL	-82.2531		SUM_EL-PREP+INTRA-SUBSYSTEM	271.194			EL-PREP-P+INTRA-SUBSYSTEM							SUM_ALL	-90.1695		SUM_EL-PREP-ALL	278.038					EL-PREP-P					SUM_ALL	7.91636		SUM_EL-PREP+INTRA-SUBSYSTEM	-6.84437			EL-PREP-P+INTRA-SUBSYSTEM
DISTRIBUTED EL-PREP TOTAL + INTRA-SUBSYSTEM TOTAL														PAIRWISE EL-PREP TOTAL (no distribution scheme needed)														DISTRIBUTED EL-PREP TOTAL + INTRA-SUBSYSTEM TOTAL
COOP-L	INTER_EL_PREP													COOP-L	INTER_EL_PREP													COOP-L	INTER_EL_PREP
LIGAND	H2O	W53	T55	A103	L112-M114	S142-T144	Y185	C187-C188	Y192					LIGAND	H2O	W53	T55	A103	L112-M114	S142-T144	Y185	C187-C188	Y192					LIGAND	H2O	W53	T55	A103	L112-M114	S142-T144	Y185	C187-C188	Y192
	32.2193	17.4011	-0.0870261	-0.000693327	31.6454	139.65	28.3813	1.19752	20.0558	LIGAND					32.915	15.772	0.110864	0.275242	33.8621	142.397	31.9564	0.463038	20.2868	LIGAND					-0.695749	1.62911	-0.197891	-0.275935	-2.21671	-2.74628	-3.57504	0.734486	-0.231018	LIGAND
		-0.00318739	0.0158717	0.325861	-0.374089	-0.654444	-0.00277094	-0.00589738	-0.00418002	H2O														H2O						-0.00318739	0.0158717	0.325861	-0.374089	-0.654444	-0.00277094	-0.00589738	-0.00418002	H2O
			-0.0562286	0.0356995	0.0417266	0.150173	0.048811	0.0175959	0.0146657	W53														W53							-0.0562286	0.0356995	0.0417266	0.150173	0.048811	0.0175959	0.0146657	W53
				0.00482093	0.391786	-0.00369466	-0.0254618	0.00998956	-0.00605774	T55														T55								0.00482093	0.391786	-0.00369466	-0.0254618	0.00998956	-0.00605774	T55
					0.265493	-0.791021	0.0732442	0.0142098	0.0468729	A103														A103									0.265493	-0.791021	0.0732442	0.0142098	0.0468729	A103
						0.271206	0.0445749	0.0464818	0.0265756	L112-M114														L112-M114										0.271206	0.0445749	0.0464818	0.0265756	L112-M114
							0.341806	0.068494	0.327813	S142-T144														S142-T144											0.341806	0.068494	0.327813	S142-T144
								-0.0333047	0.0722035	Y185														Y185												-0.0333047	0.0722035	Y185
									0.0350232	C187-C188														C187-C188													0.0350232	C187-C188
										Y192														Y192														Y192
SUM_ALL	271.194								COOP-P					SUM_ALL	278.038								COOP-P					SUM_ALL	-6.84437								COOP-P
DISTRIBUTED C_EL-PREP + INTRA-SUBSYSTEM C														PAIRWISE C_EL-PREP														DISTRIBUTED C_EL-PREP
C_COOP-L	C_INTER_EL_PREP													C_COOP-L	C_INTER_EL_PREP													C_COOP-L	C_INTER_EL_PREP
LIGAND	H2O	W53	T55	A103	L112-M114	S142-T144	Y185	C187-C188	Y192					LIGAND	H2O	W53	T55	A103	L112-M114	S142-T144	Y185	C187-C188	Y192					LIGAND	H2O	W53	T55	A103	L112-M114	S142-T144	Y185	C187-C188	Y192
	0.472669	1.5271	0.0315172	0.279659	4.88106	7.67501	2.43397	0.0808374	1.82628	LIGAND					1.87604	1.14806	-0.00898108	-0.0045391	3.26666	10.4296	2.19575	0.185539	1.56211	LIGAND					-1.40337	0.379044	0.0404983	0.284198	1.6144	-2.75463	0.238222	-0.104701	0.264175	LIGAND
		-0.00278147	-0.000879092	0.227511	-0.18195	-0.128186	-0.000862501	0.000648012	-0.00275425	H2O														H2O						-0.00278147	-0.000879092	0.227511	-0.18195	-0.128186	-0.000862501	0.000648012	-0.00275425	H2O
			-0.00831255	0.0331642	0.062367	0.170395	0.0595806	0.00394965	0.0332542	W53														W53							-0.00831255	0.0331642	0.062367	0.170395	0.0595806	0.00394965	0.0332542	W53
				0.0021098	0.0460504	1.06264e-05	-0.000653349	-0.0013503	-0.000699579	T55														T55								0.0021098	0.0460504	1.06264e-05	-0.000653349	-0.0013503	-0.000699579	T55
					0.214512	-0.59147	0.0567484	0.00779961	0.0412559	A103														A103									0.214512	-0.59147	0.0567484	0.00779961	0.0412559	A103
						0.159664	0.0294417	0.00477039	0.0298476	L112-M114														L112-M114										0.159664	0.0294417	0.00477039	0.0298476	L112-M114
							0.136075	-0.00548022	0.276036	S142-T144														S142-T144											0.136075	-0.00548022	0.276036	S142-T144
								-0.00520975	0.0670374	Y185														Y185												-0.00520975	0.0670374	Y185
									0.00555811	C187-C188														C187-C188													0.00555811	C187-C188
										Y192														Y192														Y192
SUM_ALL	19.9453								C_COOP-P					SUM_ALL	20.6503								COOP-P					SUM_ALL	-0.704969								COOP-P
DISP														DISP														DISP
C_COOP-L	DISP													C_COOP-L	DISP													C_COOP-L	DISP
LIGAND	H2O	W53	T55	A103	L112-M114	S142-T144	Y185	C187-C188	Y192					LIGAND	H2O	W53	T55	A103	L112-M114	S142-T144	Y185	C187-C188	Y192					LIGAND	H2O	W53	T55	A103	L112-M114	S142-T144	Y185	C187-C188	Y192
	-2.50085	-4.82376	-0.108546	-0.528117	-11.7913	-20.9629	-6.85901	-0.120061	-5.47414	LIGAND					-2.505	-4.93928	-0.102639	-0.527118	-11.8113	-20.9267	-6.91079	-0.120827	-5.64299	LIGAND					0.00415189	0.115522	-0.00590689	-0.000998834	0.0199341	-0.0361756	0.0517773	0.000765714	0.168852	LIGAND
										H2O														H2O														H2O
										W53														W53														W53
										T55														T55														T55
										A103														A103														A103
										L112-M114														L112-M114														L112-M114
										S142-T144														S142-T144														S142-T144
										Y185														Y185														Y185
										C187-C188														C187-C188														C187-C188
										Y192														Y192														Y192
SUM_ALL	-53.1687								C_COOP-P					SUM_ALL	-53.4866								C_COOP-P					SUM_ALL	0.317922								C_COOP-P
C_NON-DISP														C_NON-DISP														C_NON-DISP
C_COOP-L	C_NON-DISP													C_COOP-L	C_NON-DISP													C_COOP-L	C_NON-DISP
LIGAND	H2O	W53	T55	A103	L112-M114	S142-T144	Y185	C187-C188	Y192					LIGAND	H2O	W53	T55	A103	L112-M114	S142-T144	Y185	C187-C188	Y192					LIGAND	H2O	W53	T55	A103	L112-M114	S142-T144	Y185	C187-C188	Y192
	-1.82495	-0.692423	0	-0.0276592	-1.71947	-6.32136	-1.34282	0	-0.971452	LIGAND					-1.65926	-0.727426	0	-0.000653991	-1.85457	-6.56034	-1.48216	0	-1.02308	LIGAND					-0.165695	0.0350032	0	-0.0270052	0.1351	0.238982	0.139335	0	0.0516228	LIGAND
										H2O														H2O														H2O
										W53														W53														W53
										T55														T55														T55
										A103														A103														A103
										L112-M114														L112-M114														L112-M114
										S142-T144														S142-T144														S142-T144
										Y185														Y185														Y185
										C187-C188														C187-C188														C187-C188
										Y192														Y192														Y192
SUM_ALL	-12.9001								C_COOP-P					SUM_ALL	-13.3075								C_COOP-P					SUM_ALL	0.407343								C_COOP-P
C WITH DISTRIBUTED EL-PREP														C WITH PAIRWISE EL-PREP														C WITH DISTRIBUTED EL-PREP
C_COOP-L-L	C_INTER													C_COOP-L-L	C_INTER													C_COOP-L-L	C_INTER
LIGAND	H2O	W53	T55	A103	L112-M114	S142-T144	Y185	C187-C188	Y192					LIGAND	H2O	W53	T55	A103	L112-M114	S142-T144	Y185	C187-C188	Y192					LIGAND	H2O	W53	T55	A103	L112-M114	S142-T144	Y185	C187-C188	Y192
	-3.85313	-3.98908	-0.0770288	-0.276117	-8.62975	-19.6093	-5.76786	-0.0392238	-4.61931	LIGAND					-2.28821	-4.51865	-0.11162	-0.532311	-10.3992	-17.0574	-6.1972	0.064712	-5.10396	LIGAND					-1.56492	0.529569	0.0345914	0.256194	1.76944	-2.55182	0.429334	-0.103936	0.48465	LIGAND
		-0.00278147	-0.000879092	0.227511	-0.18195	-0.128186	-0.000862501	0.000648012	-0.00275425	H2O														H2O						-0.00278147	-0.000879092	0.227511	-0.18195	-0.128186	-0.000862501	0.000648012	-0.00275425	H2O
			-0.00831255	0.0331642	0.062367	0.170395	0.0595806	0.00394965	0.0332542	W53														W53							-0.00831255	0.0331642	0.062367	0.170395	0.0595806	0.00394965	0.0332542	W53
				0.0021098	0.0460504	1.06264e-05	-0.000653349	-0.0013503	-0.000699579	T55														T55								0.0021098	0.0460504	1.06264e-05	-0.000653349	-0.0013503	-0.000699579	T55
					0.214512	-0.59147	0.0567484	0.00779961	0.0412559	A103														A103									0.214512	-0.59147	0.0567484	0.00779961	0.0412559	A103
						0.159664	0.0294417	0.00477039	0.0298476	L112-M114														L112-M114										0.159664	0.0294417	0.00477039	0.0298476	L112-M114
							0.136075	-0.00548022	0.276036	S142-T144														S142-T144											0.136075	-0.00548022	0.276036	S142-T144
								-0.00520975	0.0670374	Y185														Y185												-0.00520975	0.0670374	Y185
									0.00555811	C187-C188														C187-C188													0.00555811	C187-C188
										Y192														Y192														Y192
SUM_ALL	-46.1236								C_COOP-P					SUM_ALL	-46.1439								C_COOP-P					SUM_ALL	0.0202962								C_COOP-P
DLPNO-CCSD(T) WITH DISTRIBUTED EL-PREP														PAIRWISE DLPNO-CCSD(T)														DLPNO-CCSD(T) WITH DISTRIBUTED EL-PREP
COOP-L	INTER													COOP-L	INTER													COOP-L	INTER
LIGAND	H2O	W53	T55	A103	L112-M114	S142-T144	Y185	C187-C188	Y192					LIGAND	H2O	W53	T55	A103	L112-M114	S142-T144	Y185	C187-C188	Y192					LIGAND	H2O	W53	T55	A103	L112-M114	S142-T144	Y185	C187-C188	Y192
	-11.181	-3.47001	0.240251	-0.19239	-11.2647	-41.721	-9.59684	-0.904971	-4.8932	LIGAND					-4.54338	-8.13014	0.443591	-0.830994	-12.527	-43.0164	-10.6435	-1.83348	-9.08811	LIGAND					-6.63761	4.66013	-0.203339	0.638604	1.26236	1.29547	1.04667	0.92851	4.19491	LIGAND
		-0.00318739	0.0158717	0.325861	-0.374089	-0.654444	-0.00277094	-0.00589738	-0.00418002	H2O														H2O						-0.00318739	0.0158717	0.325861	-0.374089	-0.654444	-0.00277094	-0.00589738	-0.00418002	H2O
			-0.0562286	0.0356995	0.0417266	0.150173	0.048811	0.0175959	0.0146657	W53														W53							-0.0562286	0.0356995	0.0417266	0.150173	0.048811	0.0175959	0.0146657	W53
				0.00482093	0.391786	-0.00369466	-0.0254618	0.00998956	-0.00605774	T55														T55								0.00482093	0.391786	-0.00369466	-0.0254618	0.00998956	-0.00605774	T55
					0.265493	-0.791021	0.0732442	0.0142098	0.0468729	A103														A103									0.265493	-0.791021	0.0732442	0.0142098	0.0468729	A103
						0.271206	0.0445749	0.0464818	0.0265756	L112-M114														L112-M114										0.271206	0.0445749	0.0464818	0.0265756	L112-M114
							0.341806	0.068494	0.327813	S142-T144														S142-T144											0.341806	0.068494	0.327813	S142-T144
								-0.0333047	0.0722035	Y185														Y185												-0.0333047	0.0722035	Y185
									0.0350232	C187-C188														C187-C188													0.0350232	C187-C188
										Y192														Y192														Y192
SUM_ALL	-82.2531								COOP-P					SUM_ALL	-90.1695								COOP-P					SUM_ALL	7.91636								COOP-P
B. LED HEAT MAPS FOR THE NICOTINE-BOUND PROTEIN
ADDUCT																						TWO-BODY																						COOPERATIVITY
Without distributing electronic preparation							With distributed electronic preparation							Components								Without distributing electronic preparation							With distributed electronic preparation							Components								Without distributing electronic preparation
C. LED HEAT MAPS FOR THE IMIDACLOPRID-BOUND PROTEIN MINUS THE NICOTINE-BOUND PROTEIN
ADDUCT																						TWO-BODY																						COOPERATIVITY
Without distributing electronic preparation							With distributed electronic preparation							Components								Without distributing electronic preparation							With distributed electronic preparation							Components								Without distributing electronic preparation

## Sheet: Zn-Water
BSSE-CORRECTED DLPNO-CCSD(T)/LED MATRICES FOR THE OCTAHEDRAL ZINC-WATER COMPLEX
A. HF/LED DECOMPOSITION																																																B. DLPNO-CCSD(T)/LED DECOMPOSITION with X=6
HF/aug-cc-pVTZ																																																DLPNO-CCSD(T)/aug-cc-pVTZ
HF											HF-EL-PREP-DISTR									ELS									EXC									HF-DISTR										TOTAL
Zn	W1	W2	W3	W4	W5	W6			Denominator		Zn	W1	W2	W3	W4	W5	W6			Zn	W1	W2	W3	W4	W5	W6			Zn	W1	W2	W3	W4	W5	W6			Zn	W1	W2	W3	W4	W5	W6				Zn	W1
50.8116	-201.394	-201.43	-201.499	-201.487	-201.46	-201.431	Zn		(0,k)	-1208.7		150.115	150.149	150.213	150.202	150.177	150.149	Zn			-190.198	-190.232	-190.296	-190.285	-190.261	-190.233	Zn			-11.1951	-11.1977	-11.2029	-11.202	-11.2	-11.1978	Zn			-51.279	-51.2811	-51.2859	-51.2855	-51.2837	-51.2817	Zn			55.8804	-206.599
	135.929	3.81726	1.09133	1.06672	1.07977	1.07605	W1		(1,k)	-193.262			-5.36981	-1.53526	-1.50063	-1.51896	-1.5137	W1				3.82752	2.42788	2.40708	2.41799	2.41468	W1				-0.0102574	-1.33655	-1.34036	-1.33822	-1.33863	W1				-1.55255	-0.443931	-0.433908	-0.439189	-0.437647	W1				139.553
		135.958	1.06766	1.09012	1.07779	1.0843	W2		(2,k)	-193.293				-1.502	-1.53359	-1.51621	-1.52533	W2					2.40806	2.42689	2.41632	2.42163	W2					-1.3404	-1.33677	-1.33853	-1.33734	W2					-0.43434	-0.443465	-0.43842	-0.441038	W2
			136.02	3.81854	1.08018	1.07768	W3		(3,k)	-193.363					-5.37218	-1.51964	-1.5161	W3						3.8288	2.41849	2.41646	W3						-0.0102648	-1.33831	-1.33878	W3						-1.55364	-0.439462	-0.438417	W3
				136.013	1.07872	1.07599	W4		(4,k)	-193.357						-1.51757	-1.51371	W4							2.41738	2.41509	W4							-1.33866	-1.33909	W4							-0.438853	-0.437716	W4
					135.986	3.81781	W5		(5,k)	-193.326							-5.37081	W5								3.82808	W5								-0.0102613	W5								-1.553	W5
						135.962	W6		(6,k)	-193.299								W6									W6									W6									W6
SUM_EL-PREP	866.679			SUM		-317.623									SUM		866.679							SUM		-1101.01							SUM		-83.2877							SUM		-317.623				SUM_EL-PREP	893.481
HF/aug-cc-pVQZ																																																DLPNO-CCSD(T)/aug-cc-pVQZ
HF											HF-EL-PREP-DISTR									ELS									EXC									HF-DISTR										TOTAL
Zn	W1	W2	W3	W4	W5	W6			Denominator		Zn	W1	W2	W3	W4	W5	W6			Zn	W1	W2	W3	W4	W5	W6			Zn	W1	W2	W3	W4	W5	W6			Zn	W1	W2	W3	W4	W5	W6				Zn	W1
50.7914	-202.207	-202.242	-202.312	-202.3	-202.274	-202.244	Zn		(0,k)	-1213.58		150.878	150.912	150.977	150.965	150.941	150.912	Zn			-191.001	-191.034	-191.099	-191.088	-191.064	-191.035	Zn			-11.2057	-11.2083	-11.2135	-11.2126	-11.2106	-11.2084	Zn			-51.3287	-51.3307	-51.3355	-51.3351	-51.3334	-51.3312	Zn			56.0641	-207.784
	136.639	3.82094	1.10782	1.08364	1.09644	1.0928	W1		(1,k)	-194.005			-5.38235	-1.56059	-1.52652	-1.54452	-1.53936	W1				3.83076	2.43916	2.41866	2.42943	2.42618	W1				-0.00981243	-1.33135	-1.33503	-1.33299	-1.33338	W1				-1.56141	-0.452774	-0.442879	-0.448083	-0.446564	W1				140.085
		136.666	1.08451	1.10666	1.0945	1.10095	W2		(2,k)	-194.035				-1.5278	-1.55899	-1.54183	-1.55088	W2					2.41958	2.43822	2.4278	2.43306	W2					-1.33507	-1.33156	-1.33329	-1.33211	W2					-0.443288	-0.452326	-0.44733	-0.449934	W2
			136.729	3.82222	1.09688	1.09444	W3		(3,k)	-194.106					-5.38472	-1.54525	-1.54179	W3						3.83204	2.42991	2.42795	W3						-0.00981918	-1.33303	-1.3335	W3						-1.5625	-0.448371	-0.447346	W3
				136.722	1.09549	1.0927	W4		(4,k)	-194.1						-1.54327	-1.53932	W4							2.42887	2.42653	W4							-1.33338	-1.33383	W4							-0.447788	-0.44662	W4
					136.696	3.82149	W5		(5,k)	-194.069							-5.38335	W5								3.83131	W5								-0.00981511	W5								-1.56186	W5
						136.671	W6		(6,k)	-194.041								W6									W6									W6									W6
SUM_EL-PREP	870.914			SUM		-318.054									SUM		870.914							SUM		-1105.68							SUM		-83.287							SUM		-318.054				SUM_EL-PREP	896.87
HF/CBS																																																DLPNO-CCSD(T)/CBS
HF											HF-EL-PREP-DISTR									ELS									EXC									HF-DISTR										TOTAL
Zn	W1	W2	W3	W4	W5	W6					Zn	W1	W2	W3	W4	W5	W6			Zn	W1	W2	W3	W4	W5	W6			Zn	W1	W2	W3	W4	W5	W6			Zn	W1	W2	W3	W4	W5	W6				Zn	W1
50.7853	-202.452	-202.487	-202.557	-202.545	-202.519	-202.489	Zn					151.108	151.142	151.207	151.195	151.171	151.142	Zn			-191.243	-191.276	-191.341	-191.33	-191.306	-191.277	Zn			-11.2089	-11.2115	-11.2167	-11.2158	-11.2138	-11.2116	Zn			-51.3436	-51.3457	-51.3505	-51.35	-51.3484	-51.3462	Zn			56.2033	-208.294
	136.852	3.82205	1.11279	1.08874	1.10146	1.09784	W1						-5.38613	-1.56822	-1.53432	-1.55223	-1.54709	W1				3.83173	2.44256	2.42215	2.43288	2.42964	W1				-0.00967835	-1.32978	-1.33342	-1.33141	-1.3318	W1				-1.56408	-0.455439	-0.445581	-0.450763	-0.44925	W1				140.173
		136.88	1.08959	1.11165	1.09954	1.10597	W2							-1.53558	-1.56664	-1.54956	-1.55858	W2					2.42306	2.44163	2.43125	2.4365	W2					-1.33346	-1.32999	-1.33171	-1.33053	W2					-0.445984	-0.454996	-0.450014	-0.452615	W2
			136.943	3.82332	1.10191	1.09949	W3								-5.38849	-1.55297	-1.54953	W3						3.83301	2.43336	2.43141	W3						-0.0096849	-1.33144	-1.33191	W3						-1.56517	-0.451056	-0.450036	W3
				136.936	1.10054	1.09774	W4									-1.55102	-1.54704	W4							2.43233	2.42998	W4							-1.33179	-1.33224	W4							-0.45048	-0.449303	W4
					136.91	3.8226	W5										-5.38713	W5								3.83228	W5								-0.00968066	W5								-1.56453	W5
						136.884	W6											W6									W6									W6									W6
SUM_EL-PREP	872.191			SUM		-318.184									SUM		872.191							SUM		-1107.09							SUM		-83.2868							SUM		-318.184				SUM_EL-PREP	897.543
E. LED HEAT MAPS AT THE DLPNO-CCSD(T)/CPS/CBS LEVEL
Without distributing electronic preparation									With distributed electronic preparation								Components
F. OPTIMIZED STRUCTURE WITH FRAGMENT LABELING AND CARTESIAN COORDINATES (Å) AT THE M06-2X-D3(0)/def2-TZVP LEVEL
2 1
Zn -0.03810051600476 0.06158814011208 10.00002614822394
O -0.04042306928306 2.16436114326497 10.02262887957738
H -0.04123786811788 2.74308242353794 9.24920430453889
H -0.04140042443108 2.72538538390392 10.80901328188817
O -0.03588709839539 -2.04112176365789 9.97750238154503
H -0.03489270596255 -2.60230257162910 9.19123081921042
H -0.03505590494117 -2.61968464594753 10.75104487421312
O -0.03776533234932 0.08289836889532 7.89744922037040
H 0.74231797658121 0.09140476181744 7.32777625656386
H -0.81760115492680 0.08948868109841 7.32741277037988
O -0.03816826836507 0.04031467359972 12.10262168613606
H 0.74184962223439 0.03370272724012 12.67240864565936
H -0.81807393578929 0.03175429498512 12.67253720105166
O -2.14086334895506 0.05922206248816 9.99990795870875
H -2.71166812385853 0.83847213257330 10.00866314759294
H -2.70986569228978 -0.72134666356355 9.99095068662441
O 2.06471972632006 0.06425507895826 10.00035073873670
H 2.63586614152805 -0.71474467292456 9.99153421033742
H 2.63338897700605 0.84506844524785 10.00921578864154
[truncated: 161 more columns]

[truncated: 3 more sheets: S66, Ar2, FLP]
